# Supplementary material for: Synthesis of polyoxothiometalates through site-selective post-editing sulfurization of polyoxometalates
Source: Chem Sci. 2024 Jun 14;15(29):11267–71. doi: 10.1039/d4sc02912g (PMC11268463; doi:10.1039/d4sc02912g)
Supplement: SC-015-D4SC02912G-s002 [file SC-015-D4SC02912G-s002.cif]

# Electronic Supplementary Material (ESI) for Chemical Science.
# This journal is © The Royal Society of Chemistry 2024

####################################################################### 
# 
# This file contains crystal structure data downloaded from the 
# Cambridge Structural Database (CSD) hosted by the Cambridge 
# Crystallographic Data Centre (CCDC).
# 
# Full information about CCDC data access policies and citation 
# guidelines are available at http://www.ccdc.cam.ac.uk/access/V1 
# 
# Audit and citation data items may have been added by the CCDC. 
# Please retain this information to preserve the provenance of 
# this file and to allow appropriate attribution of the data. 
# 
#######################################################################

data_II_Si
_database_code_depnum_ccdc_archive 'CCDC 2322226'
loop_
_audit_author_name
_audit_author_address
'Kentaro Yonesato'
;The University of Tokyo
Japan
;
_audit_update_record             
;
2023-12-28 deposited with the CCDC.	2024-06-12 downloaded from the CCDC.
;

_audit_creation_method           SHELXL-2018/3
_shelx_SHELXL_version_number     2018/3
_chemical_name_systematic        ?
_chemical_name_common            ?
_chemical_melting_point          ?
_chemical_formula_moiety         ?
_chemical_formula_sum            'C98 H83 N O28 P4 S12 Si W12'
_chemical_formula_weight         4465.54

loop_
_atom_type_symbol
_atom_type_description
_atom_type_scat_dispersion_real
_atom_type_scat_dispersion_imag
_atom_type_scat_source
C C 0.0000 0.0004 'International Tables Vol C Tables 4.2.6.8 and 6.1.1.4'
H H 0.0000 0.0000 'International Tables Vol C Tables 4.2.6.8 and 6.1.1.4'
N N 0.0006 0.0009 'International Tables Vol C Tables 4.2.6.8 and 6.1.1.4'
O O 0.0020 0.0018 'International Tables Vol C Tables 4.2.6.8 and 6.1.1.4'
Si Si 0.0268 0.0230 'International Tables Vol C Tables 4.2.6.8 and 6.1.1.4'
P P 0.0362 0.0319 'International Tables Vol C Tables 4.2.6.8 and 6.1.1.4'
S S 0.0449 0.0413 'International Tables Vol C Tables 4.2.6.8 and 6.1.1.4'
W W -0.4845 2.7909 'International Tables Vol C Tables 4.2.6.8 and 6.1.1.4'

_space_group_crystal_system      triclinic
_space_group_IT_number           1
_space_group_name_H-M_alt        'P 1'
_space_group_name_Hall           'P 1'

_shelx_space_group_comment       
;
The symmetry employed for this shelxl refinement is uniquely defined
by the following loop, which should always be used as a source of
symmetry information in preference to the above space-group names.
They are only intended as comments.
;

loop_
_space_group_symop_operation_xyz
'x, y, z'

_cell_length_a                   13.6691(2)
_cell_length_b                   14.5906(2)
_cell_length_c                   17.0239(2)
_cell_angle_alpha                67.9371(13)
_cell_angle_beta                 68.7098(13)
_cell_angle_gamma                89.8358(11)
_cell_volume                     2896.62(8)
_cell_formula_units_Z            1
_cell_measurement_temperature    100(2)
_cell_measurement_reflns_used    58251
_cell_measurement_theta_min      0.8100
_cell_measurement_theta_max      21.7680

_exptl_crystal_description       Plate
_exptl_crystal_colour            'Light yellow'
_exptl_crystal_density_meas      ?
_exptl_crystal_density_method    'Not measured'
_exptl_crystal_density_diffrn    2.560
_exptl_crystal_F_000             2056
_exptl_transmission_factor_min   ?
_exptl_transmission_factor_max   ?
_exptl_crystal_size_max          0.070
_exptl_crystal_size_mid          0.030
_exptl_crystal_size_min          0.010
_exptl_absorpt_coefficient_mu    2.977
_shelx_estimated_absorpt_T_min   0.819
_shelx_estimated_absorpt_T_max   0.971
_exptl_absorpt_correction_type   ?
_exptl_absorpt_correction_T_min  ?
_exptl_absorpt_correction_T_max  ?
_exptl_absorpt_process_details   ?
_exptl_absorpt_special_details   ?
_diffrn_ambient_temperature      100(2)
_diffrn_source                   'SPring-8, BL02B1'
_diffrn_radiation_probe          x-ray
_diffrn_radiation_type           synchrotron
_diffrn_radiation_wavelength     0.41420
_diffrn_radiation_monochromator  Si(311)
_diffrn_measurement_device       'PILATUS3 X CdTe 1M'
_diffrn_measurement_device_type  'Four-circle diffractmeter'
_diffrn_measurement_method       '\w scans'
_diffrn_detector                 'Hybrid Pixel Array Detector'
_diffrn_detector_area_resol_mean 5.8140
_diffrn_reflns_number            55158
_diffrn_reflns_av_unetI/netI     0.0232
_diffrn_reflns_av_R_equivalents  0.0246
_diffrn_reflns_limit_h_min       -17
_diffrn_reflns_limit_h_max       17
_diffrn_reflns_limit_k_min       -18
_diffrn_reflns_limit_k_max       18
_diffrn_reflns_limit_l_min       -21
_diffrn_reflns_limit_l_max       21
_diffrn_reflns_theta_min         0.817
_diffrn_reflns_theta_max         15.003
_diffrn_reflns_theta_full        14.390
_diffrn_measured_fraction_theta_max 1.000
_diffrn_measured_fraction_theta_full 1.000
_diffrn_reflns_Laue_measured_fraction_max 1.000
_diffrn_reflns_Laue_measured_fraction_full 1.000
_diffrn_reflns_point_group_measured_fraction_max 0.978
_diffrn_reflns_point_group_measured_fraction_full 0.979
_reflns_number_total             23134
_reflns_number_gt                22987
_reflns_threshold_expression     'I > 2\s(I)'
_reflns_Friedel_coverage         0.956
_reflns_Friedel_fraction_max     0.956
_reflns_Friedel_fraction_full    0.958

_reflns_special_details          
;
 Reflections were merged by SHELXL according to the crystal
 class for the calculation of statistics and refinement.
 
 _reflns_Friedel_fraction is defined as the number of unique
 Friedel pairs measured divided by the number that would be
 possible theoretically, ignoring centric projections and
 systematic absences.
;

_computing_data_collection       
'CrysAlisPro 1.171.43.90 (Rigaku OD, 2023) (IMPORT)'
_computing_cell_refinement       'CrysAlisPro 1.171.43.90 (Rigaku OD, 2023)'
_computing_data_reduction        'CrysAlisPro 1.171.43.90 (Rigaku OD, 2023)'
_computing_structure_solution    'SHELXT-2018/1 (Sheldrick, 2018)'
_computing_structure_refinement  'SHELXL-2018/3 (Sheldrick, 2018)'
_computing_molecular_graphics    ?
_computing_publication_material  ?
_refine_special_details          ?
_refine_ls_structure_factor_coef Fsqd
_refine_ls_matrix_type           full
_refine_ls_weighting_scheme      calc
_refine_ls_weighting_details     
'w=1/[\s^2^(Fo^2^)+(0.0541P)^2^+1.8248P] where P=(Fo^2^+2Fc^2^)/3'
_atom_sites_solution_primary     ?
_atom_sites_solution_secondary   ?
_atom_sites_solution_hydrogens   geom
_refine_ls_hydrogen_treatment    constr
_refine_ls_extinction_method     none
_refine_ls_extinction_coef       .
_refine_ls_abs_structure_details 
;
 Classical Flack method preferred over Parsons because s.u. lower.
;
_refine_ls_abs_structure_Flack   0.234(14)
_chemical_absolute_configuration ?
_refine_ls_number_reflns         23134
_refine_ls_number_parameters     1903
_refine_ls_number_restraints     303
_refine_ls_R_factor_all          0.0248
_refine_ls_R_factor_gt           0.0245
_refine_ls_wR_factor_ref         0.0686
_refine_ls_wR_factor_gt          0.0684
_refine_ls_goodness_of_fit_ref   1.040
_refine_ls_restrained_S_all      1.034
_refine_ls_shift/su_max          0.001
_refine_ls_shift/su_mean         0.000

loop_
_atom_site_label
_atom_site_type_symbol
_atom_site_fract_x
_atom_site_fract_y
_atom_site_fract_z
_atom_site_U_iso_or_equiv
_atom_site_adp_type
_atom_site_occupancy
_atom_site_site_symmetry_order
_atom_site_calc_flag
_atom_site_refinement_flags_posn
_atom_site_refinement_flags_adp
_atom_site_refinement_flags_occupancy
_atom_site_disorder_assembly
_atom_site_disorder_group
P1 P 0.8338(2) 0.4572(2) -0.02827(18) 0.0159(5) Uani 1 1 d . . . . .
C111 C 0.7210(7) 0.5212(7) -0.0290(7) 0.0166(18) Uani 1 1 d . . . . .
C112 C 0.6532(8) 0.5263(8) 0.0532(7) 0.021(2) Uani 1 1 d . . . . .
H112 H 0.664643 0.492801 0.108222 0.026 Uiso 1 1 calc R U . . .
C113 C 0.5690(9) 0.5807(8) 0.0542(7) 0.022(2) Uani 1 1 d . . . . .
H113 H 0.522573 0.583723 0.110108 0.027 Uiso 1 1 calc R U . . .
C114 C 0.5526(9) 0.6314(9) -0.0284(8) 0.025(2) Uani 1 1 d . . . . .
H114 H 0.496497 0.670026 -0.028595 0.030 Uiso 1 1 calc R U . . .
C115 C 0.6192(9) 0.6239(8) -0.1080(7) 0.025(2) Uani 1 1 d . . . . .
H115 H 0.608321 0.656838 -0.163367 0.030 Uiso 1 1 calc R U . . .
C116 C 0.7024(9) 0.5685(8) -0.1085(7) 0.024(2) Uani 1 1 d . . . . .
H116 H 0.746877 0.563154 -0.163843 0.029 Uiso 1 1 calc R U . . .
C121 C 0.8271(7) 0.3938(7) 0.0867(6) 0.0166(18) Uani 1 1 d . . . . .
C122 C 0.8400(9) 0.4497(8) 0.1352(8) 0.025(2) Uani 1 1 d . . . . .
H122 H 0.854083 0.520761 0.106296 0.030 Uiso 1 1 calc R U . . .
C123 C 0.8320(10) 0.4004(9) 0.2258(8) 0.029(2) Uani 1 1 d . . . . .
H123 H 0.839226 0.437449 0.259392 0.035 Uiso 1 1 calc R U . . .
C124 C 0.8134(9) 0.2959(8) 0.2663(8) 0.025(2) Uani 1 1 d . . . . .
H124 H 0.808629 0.262049 0.327643 0.030 Uiso 1 1 calc R U . . .
C125 C 0.8018(9) 0.2411(8) 0.2190(7) 0.024(2) Uani 1 1 d . . . . .
H125 H 0.789629 0.170025 0.247316 0.029 Uiso 1 1 calc R U . . .
C126 C 0.8079(8) 0.2904(7) 0.1291(7) 0.020(2) Uani 1 1 d . . . . .
H126 H 0.798755 0.252597 0.096764 0.025 Uiso 1 1 calc R U . . .
C131 C 0.8380(8) 0.3654(7) -0.0756(7) 0.020(2) Uani 1 1 d . . . . .
C132 C 0.9208(10) 0.3114(9) -0.0792(9) 0.030(2) Uani 1 1 d . . . . .
H132 H 0.972360 0.323952 -0.057715 0.036 Uiso 1 1 calc R U . . .
C133 C 0.9292(11) 0.2379(10) -0.1144(9) 0.039(3) Uani 1 1 d . . . . .
H133 H 0.986233 0.200275 -0.116008 0.047 Uiso 1 1 calc R U . . .
C134 C 0.8560(13) 0.2195(10) -0.1466(9) 0.044(3) Uani 1 1 d . . . . .
H134 H 0.862136 0.169117 -0.170040 0.053 Uiso 1 1 calc R U . . .
C135 C 0.7736(13) 0.2745(10) -0.1447(9) 0.040(3) Uani 1 1 d . . . . .
H135 H 0.724345 0.263554 -0.169003 0.048 Uiso 1 1 calc R U . . .
C136 C 0.7622(10) 0.3466(9) -0.1072(8) 0.029(2) Uani 1 1 d . . . . .
H136 H 0.703559 0.382281 -0.103236 0.035 Uiso 1 1 calc R U . . .
C141 C 0.9569(8) 0.5425(7) -0.0978(7) 0.0184(19) Uani 1 1 d . . . . .
C142 C 1.0443(9) 0.5259(9) -0.0740(8) 0.030(2) Uani 1 1 d . . . . .
H142 H 1.036057 0.474616 -0.016484 0.036 Uiso 1 1 calc R U . . .
C143 C 1.1425(10) 0.5823(11) -0.1321(9) 0.038(3) Uani 1 1 d . . . . .
H143 H 1.200862 0.570847 -0.113847 0.046 Uiso 1 1 calc R U . . .
C144 C 1.1568(9) 0.6570(8) -0.2187(8) 0.025(2) Uani 1 1 d . . . . .
H144 H 1.225147 0.693994 -0.260656 0.031 Uiso 1 1 calc R U . . .
C145 C 1.0683(9) 0.6752(8) -0.2414(8) 0.026(2) Uani 1 1 d . . . . .
H145 H 1.075889 0.727281 -0.298349 0.031 Uiso 1 1 calc R U . . .
C146 C 0.9705(8) 0.6190(8) -0.1826(8) 0.022(2) Uani 1 1 d . . . . .
H146 H 0.911278 0.632113 -0.199536 0.026 Uiso 1 1 calc R U . . .
P2 P 1.2277(2) 0.32296(18) 0.28683(17) 0.0133(4) Uani 1 1 d . . . . .
C211 C 1.3272(8) 0.2493(8) 0.3054(7) 0.0182(19) Uani 1 1 d . . . . .
C212 C 1.4329(9) 0.2973(9) 0.2749(8) 0.024(2) Uani 1 1 d . . . . .
H212 H 1.448010 0.368198 0.251591 0.028 Uiso 1 1 calc R U . . .
C213 C 1.5133(11) 0.2401(12) 0.2797(9) 0.039(3) Uani 1 1 d . . . . .
H213 H 1.583901 0.271492 0.259534 0.046 Uiso 1 1 calc R U . . .
C214 C 1.4900(12) 0.1363(10) 0.3141(8) 0.040(3) Uani 1 1 d . . . . .
H214 H 1.545359 0.097071 0.316029 0.048 Uiso 1 1 calc R U . . .
C215 C 1.3879(12) 0.0902(9) 0.3452(8) 0.037(3) Uani 1 1 d . . . . .
H215 H 1.373646 0.019226 0.369832 0.045 Uiso 1 1 calc R U . . .
C216 C 1.3076(10) 0.1427(8) 0.3418(7) 0.027(2) Uani 1 1 d . . . . .
H216 H 1.237729 0.108810 0.363707 0.033 Uiso 1 1 calc R U . . .
C221 C 1.2036(8) 0.4003(7) 0.3491(6) 0.0144(18) Uani 1 1 d . . . . .
C222 C 1.1145(8) 0.4515(7) 0.3562(6) 0.0144(18) Uani 1 1 d . . . . .
H222 H 1.065359 0.439990 0.332060 0.017 Uiso 1 1 calc R U . . .
C223 C 1.0991(7) 0.5178(7) 0.3980(6) 0.0164(18) Uani 1 1 d . . . . .
H223 H 1.039526 0.552205 0.402422 0.020 Uiso 1 1 calc R U . . .
C224 C 1.1707(8) 0.5344(7) 0.4338(6) 0.0157(18) Uani 1 1 d . . . . .
H224 H 1.160645 0.581296 0.461516 0.019 Uiso 1 1 calc R U . . .
C225 C 1.2563(8) 0.4834(7) 0.4295(7) 0.0183(19) Uani 1 1 d . . . . .
H225 H 1.303174 0.493362 0.456271 0.022 Uiso 1 1 calc R U . . .
C226 C 1.2744(8) 0.4180(8) 0.3865(7) 0.0197(19) Uani 1 1 d . . . . .
H226 H 1.334767 0.384754 0.382047 0.024 Uiso 1 1 calc R U . . .
C231 C 1.2769(8) 0.3970(7) 0.1647(7) 0.0174(19) Uani 1 1 d . . . . .
C232 C 1.3492(9) 0.3590(8) 0.1064(7) 0.024(2) Uani 1 1 d . . . . .
H232 H 1.374040 0.298271 0.131595 0.029 Uiso 1 1 calc R U . . .
C233 C 1.3841(10) 0.4105(8) 0.0116(8) 0.030(2) Uani 1 1 d . . . . .
H233 H 1.432785 0.385022 -0.028334 0.036 Uiso 1 1 calc R U . . .
C234 C 1.3479(10) 0.4991(9) -0.0246(8) 0.032(2) Uani 1 1 d . . . . .
H234 H 1.372348 0.535009 -0.089360 0.038 Uiso 1 1 calc R U . . .
C235 C 1.2766(11) 0.5349(9) 0.0333(8) 0.034(3) Uani 1 1 d . . . . .
H235 H 1.249975 0.594402 0.008123 0.041 Uiso 1 1 calc R U . . .
C236 C 1.2432(9) 0.4861(9) 0.1272(8) 0.026(2) Uani 1 1 d . . . . .
H236 H 1.196831 0.513823 0.166235 0.031 Uiso 1 1 calc R U . . .
C241 C 1.1099(8) 0.2410(7) 0.3200(7) 0.0170(19) Uani 1 1 d . . . . .
C242 C 1.0938(9) 0.2138(9) 0.2545(8) 0.026(2) Uani 1 1 d . . . . .
H242 H 1.137883 0.248312 0.191123 0.031 Uiso 1 1 calc R U . . .
C243 C 1.0137(8) 0.1369(8) 0.2817(7) 0.024(2) Uani 1 1 d . . . . .
H243 H 1.004062 0.117186 0.237435 0.029 Uiso 1 1 calc R U . . .
C244 C 0.9477(8) 0.0887(8) 0.3744(8) 0.024(2) Uani 1 1 d . . . . .
H244 H 0.893019 0.035624 0.393412 0.029 Uiso 1 1 calc R U . . .
C245 C 0.9609(8) 0.1177(8) 0.4397(8) 0.024(2) Uani 1 1 d . . . . .
H245 H 0.913995 0.085576 0.502557 0.028 Uiso 1 1 calc R U . . .
C246 C 1.0418(8) 0.1931(8) 0.4133(7) 0.020(2) Uani 1 1 d . . . . .
H246 H 1.051348 0.212220 0.457868 0.024 Uiso 1 1 calc R U . . .
P3 P 1.1834(2) 0.05661(18) 0.66857(17) 0.0137(4) Uani 1 1 d . . . . .
C311 C 1.0784(9) 0.1278(7) 0.6519(7) 0.019(2) Uani 1 1 d . . . . .
C312 C 0.9775(9) 0.0770(8) 0.6828(8) 0.022(2) Uani 1 1 d . . . . .
H312 H 0.964336 0.005899 0.710946 0.027 Uiso 1 1 calc R U . . .
C313 C 0.8962(9) 0.1299(9) 0.6727(8) 0.026(2) Uani 1 1 d . . . . .
H313 H 0.827964 0.094763 0.690935 0.032 Uiso 1 1 calc R U . . .
C314 C 0.9122(10) 0.2336(11) 0.6364(8) 0.036(3) Uani 1 1 d . . . . .
H314 H 0.854820 0.268823 0.631043 0.043 Uiso 1 1 calc R U . . .
C315 C 1.0122(11) 0.2861(9) 0.6077(7) 0.033(3) Uani 1 1 d . . . . .
H315 H 1.023206 0.357111 0.584168 0.039 Uiso 1 1 calc R U . . .
C316 C 1.0980(9) 0.2321(7) 0.6141(7) 0.023(2) Uani 1 1 d . . . . .
H316 H 1.167445 0.266605 0.592991 0.027 Uiso 1 1 calc R U . . .
C321 C 1.1348(7) -0.0186(7) 0.7902(6) 0.0150(18) Uani 1 1 d . . . . .
C322 C 1.0647(9) 0.0173(8) 0.8502(7) 0.024(2) Uani 1 1 d . . . . .
H322 H 1.040779 0.079151 0.826835 0.029 Uiso 1 1 calc R U . . .
C323 C 1.0297(9) -0.0375(9) 0.9447(8) 0.029(2) Uani 1 1 d . . . . .
H323 H 0.981973 -0.012537 0.985571 0.035 Uiso 1 1 calc R U . . .
C324 C 1.0625(9) -0.1260(9) 0.9794(7) 0.028(2) Uani 1 1 d . . . . .
H324 H 1.038703 -0.161408 1.044203 0.034 Uiso 1 1 calc R U . . .
C325 C 1.1310(10) -0.1659(9) 0.9210(8) 0.033(3) Uani 1 1 d . . . . .
H325 H 1.151175 -0.229502 0.945587 0.040 Uiso 1 1 calc R U . . .
C326 C 1.1695(10) -0.1098(8) 0.8251(7) 0.027(2) Uani 1 1 d . . . . .
H326 H 1.218847 -0.133867 0.784282 0.032 Uiso 1 1 calc R U . . .
C331 C 1.2107(7) -0.0208(7) 0.6042(7) 0.0150(18) Uani 1 1 d . . . . .
C332 C 1.1390(7) -0.0372(7) 0.5674(6) 0.0148(18) Uani 1 1 d . . . . .
H332 H 1.079925 -0.002145 0.570837 0.018 Uiso 1 1 calc R U . . .
C333 C 1.1549(8) -0.1049(8) 0.5261(7) 0.022(2) Uani 1 1 d . . . . .
H333 H 1.106237 -0.117149 0.501697 0.026 Uiso 1 1 calc R U . . .
C334 C 1.2447(8) -0.1558(8) 0.5205(7) 0.021(2) Uani 1 1 d . . . . .
H334 H 1.255962 -0.202372 0.492397 0.025 Uiso 1 1 calc R U . . .
C335 C 1.3152(8) -0.1378(7) 0.5556(7) 0.0190(19) Uani 1 1 d . . . . .
H335 H 1.374624 -0.172286 0.551901 0.023 Uiso 1 1 calc R U . . .
C336 C 1.3001(8) -0.0689(8) 0.5969(7) 0.0180(19) Uani 1 1 d . . . . .
H336 H 1.349969 -0.055253 0.619616 0.022 Uiso 1 1 calc R U . . .
C341 C 1.3011(8) 0.1401(7) 0.6345(7) 0.0190(19) Uani 1 1 d . . . . .
C342 C 1.3188(9) 0.1675(8) 0.6985(7) 0.023(2) Uani 1 1 d . . . . .
H342 H 1.274872 0.134436 0.762116 0.028 Uiso 1 1 calc R U . . .
C343 C 1.4004(9) 0.2431(8) 0.6692(8) 0.026(2) Uani 1 1 d . . . . .
H343 H 1.413032 0.261793 0.712918 0.031 Uiso 1 1 calc R U . . .
C344 C 1.4647(8) 0.2924(8) 0.5759(8) 0.024(2) Uani 1 1 d . . . . .
H344 H 1.519056 0.346192 0.555854 0.028 Uiso 1 1 calc R U . . .
C345 C 1.4489(9) 0.2627(8) 0.5129(7) 0.024(2) Uani 1 1 d . . . . .
H345 H 1.494635 0.294814 0.449655 0.029 Uiso 1 1 calc R U . . .
C346 C 1.3677(8) 0.1869(8) 0.5399(7) 0.021(2) Uani 1 1 d . . . . .
H346 H 1.356959 0.166886 0.496183 0.025 Uiso 1 1 calc R U . . .
P4 P 0.5763(2) 0.92295(19) 0.97803(18) 0.0151(5) Uani 1 1 d . . . . .
C411 C 0.5841(7) 0.9843(7) 0.8612(6) 0.0158(18) Uani 1 1 d . . . . .
C412 C 0.6017(8) 1.0902(7) 0.8198(7) 0.0186(19) Uani 1 1 d . . . . .
H412 H 0.607962 1.128352 0.852764 0.022 Uiso 1 1 calc R U . . .
C413 C 0.6095(8) 1.1375(7) 0.7281(7) 0.023(2) Uani 1 1 d . . . . .
H413 H 0.620672 1.208537 0.699210 0.028 Uiso 1 1 calc R U . . .
C414 C 0.6013(9) 1.0829(9) 0.6803(8) 0.027(2) Uani 1 1 d . . . . .
H414 H 0.608093 1.115851 0.618229 0.032 Uiso 1 1 calc R U . . .
C415 C 0.5827(9) 0.9774(8) 0.7233(7) 0.025(2) Uani 1 1 d . . . . .
H415 H 0.575822 0.939342 0.690460 0.030 Uiso 1 1 calc R U . . .
C416 C 0.5745(9) 0.9289(8) 0.8135(7) 0.020(2) Uani 1 1 d . . . . .
H416 H 0.562240 0.857856 0.842248 0.024 Uiso 1 1 calc R U . . .
C421 C 0.4531(8) 0.8371(7) 1.0482(7) 0.0188(19) Uani 1 1 d . . . . .
C422 C 0.4403(9) 0.7675(8) 1.1357(8) 0.027(2) Uani 1 1 d . . . . .
H422 H 0.497985 0.759849 1.155008 0.032 Uiso 1 1 calc R U . . .
C423 C 0.3393(10) 0.7087(9) 1.1947(8) 0.032(3) Uani 1 1 d . . . . .
H423 H 0.329401 0.659879 1.253832 0.038 Uiso 1 1 calc R U . . .
C424 C 0.2554(9) 0.7214(9) 1.1673(9) 0.032(3) Uani 1 1 d . . . . .
H424 H 0.187662 0.682112 1.207679 0.038 Uiso 1 1 calc R U . . .
C425 C 0.2695(10) 0.7903(10) 1.0822(9) 0.038(3) Uani 1 1 d . . . . .
H425 H 0.210829 0.798904 1.064149 0.045 Uiso 1 1 calc R U . . .
C426 C 0.3687(9) 0.8492(9) 1.0204(8) 0.031(2) Uani 1 1 d . . . . .
H426 H 0.377736 0.896371 0.960868 0.037 Uiso 1 1 calc R U . . .
C431 C 0.5712(8) 1.0163(7) 1.0249(7) 0.021(2) Uani 1 1 d . . . . .
C432 C 0.6483(10) 1.0377(8) 1.0518(8) 0.029(2) Uani 1 1 d . . . . .
H432 H 0.707176 1.002309 1.047740 0.035 Uiso 1 1 calc R U . . .
C433 C 0.6385(13) 1.1134(12) 1.0858(10) 0.045(3) Uani 1 1 d . . . . .
H433 H 0.691270 1.128904 1.104786 0.054 Uiso 1 1 calc R U . . .
C434 C 0.5565(12) 1.1630(10) 1.0914(9) 0.040(3) Uani 1 1 d . . . . .
H434 H 0.551809 1.213724 1.114416 0.048 Uiso 1 1 calc R U . . .
C435 C 0.4756(11) 1.1422(9) 1.0639(8) 0.035(3) Uani 1 1 d . . . . .
H435 H 0.418124 1.179285 1.066766 0.041 Uiso 1 1 calc R U . . .
C436 C 0.4830(10) 1.0661(9) 1.0328(9) 0.031(2) Uani 1 1 d . . . . .
H436 H 0.428326 1.048056 1.016840 0.037 Uiso 1 1 calc R U . . .
C441 C 0.6880(8) 0.8583(7) 0.9798(6) 0.0161(18) Uani 1 1 d . . . . .
C442 C 0.7039(8) 0.8114(8) 1.0632(7) 0.022(2) Uani 1 1 d . . . . .
H442 H 0.658150 0.817321 1.117948 0.027 Uiso 1 1 calc R U . . .
C443 C 0.7862(9) 0.7576(8) 1.0633(8) 0.027(2) Uani 1 1 d . . . . .
H443 H 0.797110 0.725643 1.118791 0.032 Uiso 1 1 calc R U . . .
C444 C 0.8541(9) 0.7490(8) 0.9834(8) 0.024(2) Uani 1 1 d . . . . .
H444 H 0.909789 0.710243 0.985207 0.029 Uiso 1 1 calc R U . . .
C445 C 0.8414(9) 0.7960(9) 0.9022(8) 0.025(2) Uani 1 1 d . . . . .
H445 H 0.889391 0.791541 0.847525 0.030 Uiso 1 1 calc R U . . .
C446 C 0.7583(9) 0.8500(8) 0.9000(7) 0.022(2) Uani 1 1 d . . . . .
H446 H 0.748798 0.881684 0.843786 0.027 Uiso 1 1 calc R U . . .
Si1 Si 0.7069(3) 0.6894(2) 0.4754(2) 0.0089(3) Uani 1 1 d . . . . .
W1A W 0.5462(4) 0.8041(3) 0.3554(3) 0.0097(5) Uani 0.725(6) 1 d . . P A 1
W2A W 0.6510(3) 0.9278(3) 0.4707(3) 0.0084(5) Uani 0.725(6) 1 d . . P A 1
W3A W 0.8335(2) 0.8988(3) 0.2617(2) 0.0104(4) Uani 0.725(6) 1 d . . P A 1
W4A W 0.6120(5) 0.5805(5) 0.3586(3) 0.0095(6) Uani 0.725(6) 1 d . . P A 1
W5A W 0.4363(3) 0.5953(3) 0.55168(17) 0.0105(4) Uani 0.725(6) 1 d . . P A 1
W6A W 0.5302(3) 0.7228(3) 0.6681(3) 0.0093(4) Uani 0.725(6) 1 d . . P A 1
W7A W 0.7929(5) 0.8053(4) 0.5943(4) 0.0088(5) Uani 0.725(6) 1 d . . P A 1
W8A W 0.9836(3) 0.7878(3) 0.38208(19) 0.0104(4) Uani 0.725(6) 1 d . . P A 1
W9A W 0.8990(2) 0.6711(2) 0.2752(2) 0.0094(4) Uani 0.725(6) 1 d . . P A 1
W10A W 0.7672(3) 0.4484(4) 0.4928(3) 0.0085(4) Uani 0.725(6) 1 d . . P A 1
W11A W 0.5998(2) 0.4731(2) 0.6837(2) 0.0099(4) Uani 0.725(6) 1 d . . P A 1
W12A W 0.8610(5) 0.5600(5) 0.5985(4) 0.0113(6) Uani 0.725(6) 1 d . . P A 1
S1A S 0.4715(4) 0.9013(4) 0.2719(3) 0.0166(8) Uani 0.725(6) 1 d . . P A 1
S2A S 0.6204(4) 1.0783(4) 0.4442(4) 0.0155(10) Uani 0.725(6) 1 d . . P A 1
S3A S 0.8765(5) 1.0390(4) 0.1431(3) 0.0160(10) Uani 0.725(6) 1 d . . P A 1
S4A S 0.5850(4) 0.4976(3) 0.2847(2) 0.0146(7) Uani 0.725(6) 1 d . . P A 1
S5A S 0.2716(6) 0.5340(6) 0.6270(4) 0.0170(12) Uani 0.725(6) 1 d . . P A 1
S6A S 0.4050(4) 0.7208(4) 0.7919(3) 0.0133(10) Uani 0.725(6) 1 d . . P A 1
S7A S 0.8715(4) 0.8582(3) 0.6610(3) 0.0160(8) Uani 0.725(6) 1 d . . P A 1
S8A S 1.1458(5) 0.8320(5) 0.3538(4) 0.0148(11) Uani 0.725(6) 1 d . . P A 1
S9A S 0.9919(3) 0.6266(4) 0.1661(3) 0.0122(8) Uani 0.725(6) 1 d . . P A 1
S10A S 0.8032(4) 0.3142(3) 0.4713(4) 0.0147(9) Uani 0.725(6) 1 d . . P A 1
S11A S 0.5033(6) 0.3536(7) 0.8142(7) 0.0182(15) Uani 0.725(6) 1 d . . P A 1
S12A S 0.9718(4) 0.5154(4) 0.6638(3) 0.0164(9) Uani 0.725(6) 1 d . . P A 1
O1A O 0.6113(7) 0.6739(6) 0.4446(6) 0.0121(18) Uani 0.725(6) 1 d . . P A 1
O2A O 0.6789(7) 0.7602(6) 0.5312(6) 0.0119(17) Uani 0.725(6) 1 d . . P A 1
O3A O 0.8174(7) 0.7437(6) 0.3801(6) 0.0089(16) Uani 0.725(6) 1 d . . P A 1
O4A O 0.7266(7) 0.5811(6) 0.5395(6) 0.0100(17) Uani 0.725(6) 1 d . . P A 1
O5A O 0.5665(7) 0.8755(8) 0.4228(6) 0.0111(18) Uani 0.725(6) 1 d . . P A 1
O6A O 0.7673(7) 0.9392(7) 0.3618(6) 0.0115(18) Uani 0.725(6) 1 d . . P A 1
O7A O 0.6963(7) 0.8533(8) 0.2794(7) 0.0134(18) Uani 0.725(6) 1 d . U P A 1
O8A O 0.5646(8) 0.7013(7) 0.3054(6) 0.0120(18) Uani 0.725(6) 1 d . . P A 1
O9A O 0.4282(8) 0.7172(7) 0.4578(6) 0.0137(18) Uani 0.725(6) 1 d . . P A 1
O10A O 0.5384(7) 0.8589(7) 0.5891(6) 0.0118(18) Uani 0.725(6) 1 d . . P A 1
O11A O 0.7453(8) 0.9250(8) 0.5316(7) 0.0130(19) Uani 0.725(6) 1 d . . P A 1
O12A O 0.9585(7) 0.8978(7) 0.2916(6) 0.0111(17) Uani 0.725(6) 1 d . . P A 1
O13A O 0.8944(8) 0.8091(7) 0.2057(6) 0.0128(18) Uani 0.725(6) 1 d . . P A 1
O14A O 0.4737(8) 0.5398(7) 0.4622(7) 0.0139(19) Uani 0.725(6) 1 d . U P A 1
O15A O 0.4567(7) 0.6800(6) 0.6118(6) 0.0119(17) Uani 0.725(6) 1 d . . P A 1
O16A O 0.6507(8) 0.7646(7) 0.6855(7) 0.0134(19) Uani 0.725(6) 1 d . . P A 1
O17A O 0.9043(8) 0.8297(7) 0.4761(6) 0.0124(19) Uani 0.725(6) 1 d . . P A 1
O18A O 1.0059(7) 0.7186(6) 0.3010(6) 0.0107(17) Uani 0.725(6) 1 d . . P A 1
O19A O 0.7550(7) 0.6413(7) 0.2883(6) 0.0117(18) Uani 0.725(6) 1 d . . P A 1
O20A O 0.6650(7) 0.4866(7) 0.4413(6) 0.0125(19) Uani 0.725(6) 1 d . . P A 1
O21A O 0.5045(8) 0.5047(7) 0.6190(7) 0.0129(18) Uani 0.725(6) 1 d . . P A 1
O22A O 0.5685(8) 0.5909(6) 0.7050(6) 0.0116(17) Uani 0.725(6) 1 d . . P A 1
O23A O 0.8132(8) 0.6711(7) 0.6277(7) 0.0132(19) Uani 0.725(6) 1 d . . P A 1
O24A O 0.9481(9) 0.6557(7) 0.4818(6) 0.0153(19) Uani 0.725(6) 1 d . . P A 1
O25A O 0.8666(7) 0.5502(7) 0.3818(7) 0.0133(19) Uani 0.725(6) 1 d . . P A 1
O26A O 0.6579(7) 0.3944(8) 0.6130(6) 0.0141(18) Uani 0.725(6) 1 d . . P A 1
O27A O 0.7294(7) 0.4814(7) 0.6991(6) 0.0125(17) Uani 0.725(6) 1 d . . P A 1
O28A O 0.8640(7) 0.4608(8) 0.5504(6) 0.0124(18) Uani 0.725(6) 1 d . . P A 1
W1B W 0.5498(11) 0.8218(7) 0.3547(8) 0.0073(11) Uani 0.275(6) 1 d . . P A 2
W2B W 0.6441(10) 0.9308(10) 0.4595(8) 0.0108(14) Uani 0.275(6) 1 d . U P A 2
W3B W 0.8122(6) 0.9061(7) 0.2691(6) 0.0085(10) Uani 0.275(6) 1 d . . P A 2
W4B W 0.6178(14) 0.5739(14) 0.3578(10) 0.0101(17) Uani 0.275(6) 1 d . . P A 2
W5B W 0.4303(7) 0.5907(7) 0.5711(4) 0.0072(9) Uani 0.275(6) 1 d . U P A 2
W6B W 0.5119(8) 0.7093(9) 0.6788(8) 0.0077(10) Uani 0.275(6) 1 d . . P A 2
W7B W 0.8002(14) 0.7981(12) 0.5951(12) 0.0111(18) Uani 0.275(6) 1 d . U P A 2
W8B W 0.9734(8) 0.7857(8) 0.4012(5) 0.0072(9) Uani 0.275(6) 1 d . . P A 2
W9B W 0.8817(6) 0.6563(6) 0.2844(6) 0.0068(9) Uani 0.275(6) 1 d . U P A 2
W10B W 0.7603(10) 0.4516(10) 0.4815(7) 0.0101(14) Uani 0.275(6) 1 d . U P A 2
W11B W 0.5779(6) 0.4807(6) 0.6919(6) 0.0071(9) Uani 0.275(6) 1 d . . P A 2
W12B W 0.8685(13) 0.5727(13) 0.5966(10) 0.0100(16) Uani 0.275(6) 1 d . . P A 2
S1B S 0.4412(9) 0.8650(10) 0.2886(7) 0.013(2) Uani 0.275(6) 1 d . U P A 2
S2B S 0.6080(12) 1.0650(10) 0.4822(10) 0.016(3) Uani 0.275(6) 1 d . . P A 2
S3B S 0.9089(10) 1.0263(9) 0.1385(9) 0.008(3) Uani 0.275(6) 1 d . U P A 2
S4B S 0.5391(10) 0.5213(8) 0.2927(6) 0.0111(18) Uani 0.275(6) 1 d . . P A 2
S5B S 0.2677(16) 0.5486(16) 0.5967(12) 0.019(3) Uani 0.275(6) 1 d . . P A 2
S6B S 0.4227(11) 0.7568(10) 0.7851(10) 0.014(3) Uani 0.275(6) 1 d . . P A 2
S7B S 0.8255(10) 0.8816(7) 0.6688(6) 0.0142(19) Uani 0.275(6) 1 d . . P A 2
S8B S 1.1407(13) 0.8460(13) 0.3235(10) 0.014(3) Uani 0.275(6) 1 d . . P A 2
S9B S 1.0087(10) 0.6616(10) 0.1608(8) 0.015(3) Uani 0.275(6) 1 d . U P A 2
S10B S 0.7916(10) 0.3024(9) 0.5107(10) 0.014(2) Uani 0.275(6) 1 d . . P A 2
S11B S 0.5350(16) 0.3415(16) 0.8079(15) 0.015(4) Uani 0.275(6) 1 d . . P A 2
S12B S 0.9417(11) 0.4784(10) 0.6797(9) 0.016(2) Uani 0.275(6) 1 d . . P A 2
O1B O 0.6831(15) 0.8002(14) 0.4137(13) 0.003(4) Uani 0.275(6) 1 d . U P A 2
O2B O 0.7296(16) 0.6168(14) 0.4239(14) 0.004(3) Uani 0.275(6) 1 d . U P A 2
O3B O 0.5961(18) 0.6389(16) 0.5679(15) 0.011(4) Uani 0.275(6) 1 d . U P A 2
O4B O 0.8016(16) 0.7071(15) 0.5083(14) 0.004(4) Uani 0.275(6) 1 d . U P A 2
O5B O 0.551(2) 0.918(2) 0.4047(18) 0.010(5) Uani 0.275(6) 1 d . U P A 2
O6B O 0.7556(18) 0.9840(19) 0.3392(16) 0.006(4) Uani 0.275(6) 1 d . U P A 2
O7B O 0.6821(18) 0.8995(19) 0.2540(16) 0.009(4) Uani 0.275(6) 1 d . U P A 2
O8B O 0.600(2) 0.7095(17) 0.3227(16) 0.007(5) Uani 0.275(6) 1 d . U P A 2
O9B O 0.468(2) 0.7246(16) 0.4732(15) 0.006(4) Uani 0.275(6) 1 d . U P A 2
O10B O 0.547(2) 0.824(2) 0.572(2) 0.020(6) Uani 0.275(6) 1 d . U P A 2
O11B O 0.748(2) 0.897(2) 0.5127(18) 0.008(5) Uani 0.275(6) 1 d . U P A 2
O12B O 0.906(2) 0.8728(18) 0.3331(18) 0.010(5) Uani 0.275(6) 1 d . U P A 2
O13B O 0.847(2) 0.7882(17) 0.2483(18) 0.010(5) Uani 0.275(6) 1 d . U P A 2
O14B O 0.508(2) 0.5477(17) 0.4751(15) 0.006(5) Uani 0.275(6) 1 d . U P A 2
O15B O 0.403(2) 0.6611(16) 0.6527(17) 0.007(4) Uani 0.275(6) 1 d . U P A 2
O16B O 0.657(2) 0.737(2) 0.6642(18) 0.012(6) Uani 0.275(6) 1 d . U P A 2
O17B O 0.936(2) 0.8404(18) 0.4921(17) 0.008(5) Uani 0.275(6) 1 d . U P A 2
O18B O 0.954(2) 0.6978(16) 0.3442(17) 0.007(4) Uani 0.275(6) 1 d . U P A 2
O19B O 0.7594(19) 0.6119(19) 0.2680(17) 0.006(5) Uani 0.275(6) 1 d . U P A 2
O20B O 0.6672(19) 0.4559(19) 0.4231(17) 0.008(5) Uani 0.275(6) 1 d . U P A 2
O21B O 0.456(2) 0.4810(18) 0.6604(19) 0.012(5) Uani 0.275(6) 1 d . U P A 2
O22B O 0.520(2) 0.5707(18) 0.7490(19) 0.011(5) Uani 0.275(6) 1 d . U P A 2
O23B O 0.844(2) 0.6786(17) 0.6443(17) 0.007(5) Uani 0.275(6) 1 d . U P A 2
O24B O 0.985(2) 0.6594(18) 0.4968(17) 0.009(5) Uani 0.275(6) 1 d . U P A 2
O25B O 0.8738(19) 0.5204(19) 0.3622(17) 0.008(5) Uani 0.275(6) 1 d . U P A 2
O26B O 0.648(2) 0.444(2) 0.588(2) 0.018(6) Uani 0.275(6) 1 d . U P A 2
O27B O 0.7166(18) 0.527(2) 0.6741(17) 0.008(5) Uani 0.275(6) 1 d . U P A 2
O28B O 0.849(2) 0.505(2) 0.5300(17) 0.011(5) Uani 0.275(6) 1 d . U P A 2
N1X N 0.2701(13) 1.0894(12) 0.9322(10) 0.013(3) Uani 0.5 1 d . U P . .
C1X C 0.1718(13) 1.0156(13) 1.1073(11) 0.015(3) Uani 0.5 1 d . U P . .
H1XA H 0.172607 1.067268 1.130872 0.023 Uiso 0.5 1 calc R U P . .
H1XB H 0.206714 0.961134 1.134760 0.023 Uiso 0.5 1 calc R U P . .
H1XC H 0.098075 0.989366 1.123221 0.023 Uiso 0.5 1 calc R U P . .
C2X C 0.2285(12) 1.0593(11) 1.0067(11) 0.007(3) Uani 0.5 1 d . U P . .
C3Y C 0.2242(13) 1.3364(12) 0.8492(11) 0.015(3) Uani 0.5 1 d . U P . .
H3YA H 0.169799 1.359044 0.824430 0.022 Uiso 0.5 1 calc R U P . .
H3YB H 0.249164 1.278782 0.835878 0.022 Uiso 0.5 1 calc R U P . .
H3YC H 0.284037 1.390879 0.820392 0.022 Uiso 0.5 1 calc R U P . .
C4Y C 0.1788(11) 1.3075(11) 0.9488(10) 0.006(3) Uani 0.5 1 d . U P . .
N2Y N 0.1373(13) 1.2812(12) 1.0251(10) 0.015(3) Uani 0.5 1 d . U P . .

loop_
_atom_site_aniso_label
_atom_site_aniso_U_11
_atom_site_aniso_U_22
_atom_site_aniso_U_33
_atom_site_aniso_U_23
_atom_site_aniso_U_13
_atom_site_aniso_U_12
P1 0.0191(12) 0.0162(11) 0.0133(11) -0.0058(9) -0.0072(9) 0.0035(9)
C111 0.016(4) 0.015(4) 0.017(4) -0.004(3) -0.008(4) 0.000(3)
C112 0.024(5) 0.023(5) 0.017(5) -0.008(4) -0.008(4) 0.007(4)
C113 0.026(5) 0.022(5) 0.019(5) -0.011(4) -0.006(4) 0.010(4)
C114 0.024(5) 0.028(5) 0.027(5) -0.006(4) -0.017(4) 0.006(4)
C115 0.028(5) 0.029(5) 0.022(5) -0.005(4) -0.019(4) 0.002(4)
C116 0.024(5) 0.026(5) 0.019(5) -0.003(4) -0.009(4) -0.001(4)
C121 0.017(4) 0.019(5) 0.012(4) -0.005(4) -0.004(3) 0.005(4)
C122 0.033(6) 0.016(5) 0.027(5) -0.005(4) -0.015(5) 0.003(4)
C123 0.039(6) 0.030(6) 0.022(5) -0.013(5) -0.013(5) 0.007(5)
C124 0.025(5) 0.026(5) 0.018(5) -0.003(4) -0.008(4) 0.005(4)
C125 0.026(5) 0.024(5) 0.020(5) -0.006(4) -0.009(4) 0.002(4)
C126 0.016(4) 0.018(5) 0.019(5) -0.004(4) -0.002(4) 0.000(4)
C131 0.026(5) 0.017(5) 0.017(4) -0.009(4) -0.005(4) -0.002(4)
C132 0.033(6) 0.031(6) 0.037(6) -0.022(5) -0.016(5) 0.012(5)
C133 0.040(7) 0.041(7) 0.044(7) -0.030(6) -0.010(6) 0.011(5)
C134 0.074(10) 0.029(6) 0.032(6) -0.022(5) -0.013(6) 0.006(6)
C135 0.060(8) 0.034(6) 0.037(7) -0.022(5) -0.024(6) 0.003(6)
C136 0.027(6) 0.038(6) 0.030(6) -0.018(5) -0.015(5) 0.000(5)
C141 0.015(4) 0.014(4) 0.025(5) -0.005(4) -0.009(4) -0.001(3)
C142 0.030(6) 0.026(5) 0.026(5) -0.001(4) -0.012(5) 0.005(4)
C143 0.023(6) 0.051(8) 0.031(6) -0.007(6) -0.012(5) -0.001(5)
C144 0.019(5) 0.025(5) 0.021(5) -0.004(4) -0.002(4) -0.003(4)
C145 0.026(5) 0.022(5) 0.022(5) -0.001(4) -0.009(4) 0.000(4)
C146 0.021(5) 0.023(5) 0.024(5) -0.009(4) -0.011(4) 0.004(4)
P2 0.0149(10) 0.0117(10) 0.0129(10) -0.0050(9) -0.0049(9) 0.0019(8)
C211 0.021(5) 0.021(5) 0.012(4) -0.007(4) -0.005(4) 0.003(4)
C212 0.021(5) 0.033(6) 0.025(5) -0.015(4) -0.013(4) 0.009(4)
C213 0.032(6) 0.069(9) 0.033(6) -0.035(6) -0.017(5) 0.033(6)
C214 0.061(9) 0.046(7) 0.022(5) -0.018(5) -0.022(6) 0.042(7)
C215 0.068(9) 0.022(5) 0.023(5) -0.012(4) -0.017(6) 0.031(6)
C216 0.044(7) 0.020(5) 0.016(5) -0.010(4) -0.008(4) 0.008(4)
C221 0.015(4) 0.011(4) 0.009(4) 0.000(3) 0.000(3) 0.001(3)
C222 0.014(4) 0.014(4) 0.013(4) -0.005(4) -0.005(3) 0.002(3)
C223 0.013(4) 0.022(5) 0.010(4) -0.007(4) 0.001(3) 0.006(3)
C224 0.020(5) 0.010(4) 0.015(4) -0.006(4) -0.004(4) -0.001(3)
C225 0.016(4) 0.023(5) 0.017(5) -0.010(4) -0.006(4) -0.001(4)
C226 0.017(5) 0.026(5) 0.019(5) -0.010(4) -0.009(4) 0.005(4)
C231 0.022(5) 0.020(4) 0.014(4) -0.010(4) -0.008(4) 0.003(4)
C232 0.028(5) 0.022(5) 0.023(5) -0.012(4) -0.008(4) 0.009(4)
C233 0.042(7) 0.027(5) 0.016(5) -0.008(4) -0.006(5) 0.009(5)
C234 0.034(6) 0.040(6) 0.016(5) -0.006(5) -0.009(4) 0.002(5)
C235 0.043(7) 0.028(6) 0.024(5) 0.000(4) -0.016(5) 0.018(5)
C236 0.023(5) 0.031(6) 0.021(5) -0.009(5) -0.009(4) 0.011(4)
C241 0.018(5) 0.011(4) 0.021(5) -0.004(4) -0.009(4) 0.002(3)
C242 0.022(5) 0.031(5) 0.024(5) -0.014(4) -0.005(4) -0.001(4)
C243 0.022(5) 0.031(6) 0.021(5) -0.014(4) -0.005(4) 0.000(4)
C244 0.017(5) 0.023(5) 0.026(5) -0.004(4) -0.009(4) -0.005(4)
C245 0.020(5) 0.020(5) 0.025(5) -0.006(4) -0.005(4) -0.002(4)
C246 0.023(5) 0.022(5) 0.020(5) -0.010(4) -0.012(4) 0.002(4)
P3 0.0135(10) 0.0122(10) 0.0143(11) -0.0052(9) -0.0043(9) 0.0014(8)
C311 0.023(5) 0.018(5) 0.023(5) -0.014(4) -0.011(4) 0.012(4)
C312 0.023(5) 0.023(5) 0.022(5) -0.014(4) -0.006(4) 0.007(4)
C313 0.021(5) 0.040(6) 0.027(5) -0.020(5) -0.012(4) 0.014(4)
C314 0.036(6) 0.055(8) 0.020(5) -0.018(5) -0.010(5) 0.030(6)
C315 0.059(8) 0.022(5) 0.015(5) -0.006(4) -0.012(5) 0.020(5)
C316 0.035(6) 0.013(4) 0.016(5) -0.004(4) -0.008(4) 0.003(4)
C321 0.017(4) 0.012(4) 0.011(4) -0.001(3) -0.004(3) 0.000(3)
C322 0.027(5) 0.021(5) 0.020(5) -0.010(4) -0.002(4) 0.001(4)
C323 0.024(5) 0.041(6) 0.027(6) -0.023(5) -0.005(4) 0.001(5)
C324 0.031(6) 0.037(6) 0.014(5) -0.014(4) -0.004(4) 0.001(5)
C325 0.037(6) 0.032(6) 0.019(5) -0.002(5) -0.007(5) 0.005(5)
C326 0.034(6) 0.028(6) 0.014(5) -0.008(4) -0.004(4) 0.008(5)
C331 0.013(4) 0.018(4) 0.013(4) -0.008(4) -0.002(3) 0.000(3)
C332 0.008(4) 0.020(4) 0.015(4) -0.009(4) -0.002(3) 0.005(3)
C333 0.016(5) 0.033(6) 0.017(5) -0.012(4) -0.005(4) 0.004(4)
C334 0.020(5) 0.023(5) 0.019(5) -0.010(4) -0.003(4) 0.004(4)
C335 0.019(5) 0.018(4) 0.015(4) -0.002(4) -0.006(4) 0.004(4)
C336 0.013(4) 0.022(5) 0.018(5) -0.007(4) -0.007(4) 0.003(4)
C341 0.018(5) 0.019(5) 0.016(5) -0.005(4) -0.005(4) -0.004(4)
C342 0.025(5) 0.025(5) 0.016(5) -0.006(4) -0.007(4) -0.005(4)
C343 0.029(5) 0.024(5) 0.036(6) -0.017(5) -0.020(5) 0.004(4)
C344 0.017(5) 0.019(5) 0.034(6) -0.010(4) -0.010(4) 0.002(4)
C345 0.022(5) 0.021(5) 0.021(5) -0.001(4) -0.006(4) -0.007(4)
C346 0.021(5) 0.022(5) 0.014(5) -0.005(4) -0.003(4) -0.003(4)
P4 0.0164(11) 0.0149(11) 0.0132(11) -0.0061(9) -0.0045(9) 0.0019(9)
C411 0.014(4) 0.017(4) 0.016(4) -0.006(4) -0.006(3) 0.005(3)
C412 0.022(5) 0.014(4) 0.016(5) -0.003(4) -0.007(4) 0.004(4)
C413 0.022(5) 0.012(4) 0.024(5) 0.002(4) -0.006(4) 0.002(4)
C414 0.029(6) 0.028(6) 0.018(5) -0.002(4) -0.011(4) 0.008(4)
C415 0.036(6) 0.025(5) 0.017(5) -0.006(4) -0.017(5) 0.002(4)
C416 0.029(5) 0.015(4) 0.014(4) -0.004(4) -0.008(4) 0.000(4)
C421 0.021(5) 0.019(5) 0.014(4) -0.008(4) -0.002(4) 0.003(4)
C422 0.025(5) 0.029(6) 0.020(5) -0.004(4) -0.006(4) 0.001(4)
C423 0.034(6) 0.028(6) 0.018(5) 0.002(4) -0.004(5) -0.004(5)
C424 0.022(5) 0.031(6) 0.036(6) -0.009(5) -0.008(5) 0.000(4)
C425 0.024(6) 0.038(7) 0.035(6) 0.005(5) -0.014(5) -0.005(5)
C426 0.022(5) 0.037(6) 0.025(5) -0.001(5) -0.009(4) -0.003(4)
C431 0.025(5) 0.020(5) 0.009(4) -0.004(4) -0.001(4) -0.001(4)
C432 0.034(6) 0.023(5) 0.033(6) -0.012(5) -0.014(5) 0.003(4)
C433 0.053(8) 0.050(8) 0.042(7) -0.024(6) -0.025(6) -0.004(6)
C434 0.057(8) 0.036(6) 0.030(6) -0.023(5) -0.011(6) 0.001(6)
C435 0.048(7) 0.031(6) 0.027(6) -0.020(5) -0.008(5) 0.012(5)
C436 0.027(5) 0.040(6) 0.033(6) -0.024(5) -0.011(5) 0.010(5)
C441 0.017(4) 0.016(4) 0.015(4) -0.006(3) -0.007(4) 0.005(3)
C442 0.019(5) 0.031(5) 0.015(5) -0.008(4) -0.005(4) 0.000(4)
C443 0.023(5) 0.028(5) 0.023(5) -0.002(4) -0.012(4) -0.002(4)
C444 0.022(5) 0.019(5) 0.037(6) -0.012(4) -0.017(5) 0.009(4)
C445 0.027(5) 0.032(5) 0.027(5) -0.018(5) -0.015(4) 0.009(4)
C446 0.027(5) 0.022(5) 0.015(5) -0.004(4) -0.009(4) 0.004(4)
Si1 0.0100(8) 0.0082(8) 0.0077(8) -0.0021(6) -0.0038(6) 0.0011(6)
W1A 0.0111(5) 0.0086(11) 0.0095(5) -0.0034(7) -0.0041(3) 0.0025(8)
W2A 0.0101(6) 0.0073(5) 0.0076(9) -0.0030(6) -0.0032(6) 0.0014(4)
W3A 0.0110(10) 0.0096(6) 0.0080(6) -0.0025(4) -0.0021(7) 0.0001(6)
W4A 0.0106(8) 0.0089(8) 0.0076(8) -0.0033(6) -0.0019(6) 0.0004(7)
W5A 0.0106(4) 0.0115(5) 0.0083(9) -0.0034(7) -0.0031(7) 0.0000(3)
W6A 0.0078(11) 0.0115(9) 0.0070(9) -0.0038(7) -0.0011(7) 0.0009(7)
W7A 0.0100(9) 0.0084(7) 0.0075(7) -0.0035(5) -0.0025(6) 0.0008(6)
W8A 0.0084(7) 0.0123(4) 0.0091(10) -0.0053(7) -0.0008(7) 0.0003(4)
W9A 0.0092(9) 0.0102(8) 0.0078(7) -0.0034(6) -0.0023(6) 0.0005(6)
W10A 0.0101(6) 0.0082(5) 0.0073(9) -0.0034(6) -0.0032(6) 0.0014(4)
W11A 0.0103(10) 0.0100(5) 0.0073(6) -0.0033(4) -0.0013(6) 0.0009(6)
W12A 0.0102(10) 0.0134(12) 0.0099(6) -0.0039(6) -0.0042(6) 0.0021(8)
S1A 0.0194(19) 0.0153(19) 0.0146(17) -0.0036(15) -0.0087(15) 0.0041(17)
S2A 0.020(2) 0.0094(19) 0.015(2) -0.005(2) -0.005(2) 0.0040(14)
S3A 0.016(2) 0.0130(19) 0.0131(18) -0.0039(14) -0.0011(18) 0.0026(17)
S4A 0.015(2) 0.0170(17) 0.0122(16) -0.0090(13) -0.0031(15) -0.0007(15)
S5A 0.012(2) 0.020(3) 0.016(3) -0.008(3) 0.000(2) -0.0018(15)
S6A 0.0118(19) 0.016(2) 0.0091(16) -0.0054(19) 0.0001(13) 0.0018(18)
S7A 0.017(2) 0.0186(18) 0.0142(16) -0.0083(14) -0.0063(15) 0.0006(16)
S8A 0.0082(18) 0.025(3) 0.014(3) -0.010(2) -0.004(2) -0.0012(15)
S9A 0.0110(17) 0.016(2) 0.0094(16) -0.0076(15) -0.0017(13) 0.0035(15)
S10A 0.0215(19) 0.0109(18) 0.016(2) -0.0086(19) -0.008(2) 0.0061(13)
S11A 0.022(3) 0.015(3) 0.010(2) -0.0020(16) -0.001(3) -0.001(2)
S12A 0.016(2) 0.021(2) 0.0152(19) -0.0079(18) -0.0093(16) 0.0077(16)
O1A 0.015(4) 0.012(4) 0.009(4) -0.003(3) -0.006(3) 0.000(3)
O2A 0.011(4) 0.011(4) 0.011(4) -0.003(3) -0.003(3) 0.001(3)
O3A 0.009(3) 0.008(3) 0.004(3) 0.000(3) 0.000(3) 0.002(3)
O4A 0.014(4) 0.008(3) 0.008(4) -0.005(3) -0.002(3) 0.004(3)
O5A 0.012(4) 0.012(4) 0.010(4) -0.006(3) -0.004(3) 0.001(3)
O6A 0.017(4) 0.009(4) 0.007(4) -0.002(3) -0.004(3) 0.005(3)
O7A 0.012(4) 0.015(4) 0.014(4) -0.007(3) -0.005(3) 0.000(3)
O8A 0.009(4) 0.014(4) 0.011(4) -0.006(3) -0.001(3) 0.000(3)
O9A 0.013(4) 0.017(4) 0.009(4) -0.004(3) -0.002(3) 0.002(3)
O10A 0.011(4) 0.010(4) 0.008(4) 0.001(3) -0.001(3) 0.000(3)
O11A 0.013(4) 0.016(4) 0.010(4) -0.007(4) -0.003(3) 0.001(3)
O12A 0.010(4) 0.013(4) 0.011(4) -0.008(3) -0.002(3) 0.000(3)
O13A 0.016(4) 0.013(4) 0.006(4) -0.004(3) -0.001(4) 0.004(3)
O14A 0.015(3) 0.014(3) 0.014(3) -0.006(2) -0.007(2) -0.001(2)
O15A 0.011(4) 0.009(4) 0.013(4) -0.002(3) -0.004(4) 0.003(3)
O16A 0.017(4) 0.010(4) 0.011(4) -0.001(4) -0.006(3) -0.001(3)
O17A 0.013(4) 0.011(4) 0.009(4) -0.001(3) -0.002(3) -0.002(3)
O18A 0.012(4) 0.009(4) 0.009(4) -0.002(3) -0.003(4) 0.003(3)
O19A 0.011(4) 0.014(4) 0.012(4) -0.006(4) -0.005(3) 0.001(3)
O20A 0.015(4) 0.013(4) 0.010(4) -0.006(4) -0.004(3) 0.001(3)
O21A 0.012(4) 0.014(4) 0.009(4) -0.004(3) -0.001(4) -0.002(3)
O22A 0.015(4) 0.013(4) 0.008(4) -0.003(3) -0.007(4) 0.005(3)
O23A 0.012(4) 0.014(4) 0.015(4) -0.006(3) -0.006(4) -0.002(3)
O24A 0.014(5) 0.019(4) 0.011(4) -0.008(3) -0.002(4) 0.001(3)
O25A 0.015(4) 0.012(4) 0.014(4) -0.005(4) -0.007(3) 0.004(3)
O26A 0.013(4) 0.018(5) 0.007(4) -0.005(4) 0.001(3) -0.004(3)
O27A 0.018(4) 0.008(4) 0.008(4) -0.002(3) -0.002(3) 0.001(3)
O28A 0.012(4) 0.014(4) 0.006(4) -0.001(3) -0.001(3) 0.004(3)
W1B 0.0107(14) 0.006(3) 0.0070(12) -0.0023(17) -0.0055(9) 0.0035(18)
W2B 0.0146(18) 0.0124(14) 0.008(2) -0.0053(13) -0.0067(12) 0.0044(11)
W3B 0.010(3) 0.0081(15) 0.0035(14) 0.0002(10) -0.0012(16) -0.0001(15)
W4B 0.013(3) 0.012(3) 0.010(2) -0.0071(16) -0.0067(18) 0.0011(17)
W5B 0.0077(13) 0.0090(11) 0.005(2) -0.0006(15) -0.0054(15) 0.0009(8)
W6B 0.004(2) 0.013(3) 0.0033(19) -0.0029(17) 0.0016(16) 0.0017(17)
W7B 0.012(2) 0.012(3) 0.011(2) -0.0060(16) -0.0058(15) 0.0008(16)
W8B 0.0038(16) 0.0100(11) 0.007(2) -0.0049(18) -0.0004(17) 0.0013(9)
W9B 0.006(2) 0.0079(19) 0.0054(15) -0.0032(13) -0.0008(13) 0.0015(14)
W10B 0.0144(18) 0.0094(13) 0.008(2) -0.0039(14) -0.0063(12) 0.0033(10)
W11B 0.007(2) 0.0071(13) 0.0030(13) -0.0008(9) 0.0009(15) 0.0007(13)
W12B 0.0074(17) 0.016(4) 0.0049(16) -0.0007(18) -0.0036(11) 0.000(2)
S1B 0.013(3) 0.015(3) 0.011(3) -0.004(2) -0.007(2) 0.005(2)
S2B 0.023(6) 0.014(5) 0.010(6) -0.003(5) -0.007(6) 0.007(4)
S3B 0.009(4) 0.007(3) 0.006(3) -0.003(2) 0.001(3) 0.001(2)
S4B 0.008(5) 0.015(4) 0.013(4) -0.009(3) -0.004(4) -0.001(4)
S5B 0.015(5) 0.024(8) 0.020(9) -0.012(8) -0.005(7) 0.000(5)
S6B 0.018(6) 0.008(6) 0.014(5) -0.005(5) -0.005(4) 0.000(5)
S7B 0.017(5) 0.013(4) 0.017(4) -0.009(3) -0.007(4) 0.003(4)
S8B 0.013(5) 0.022(6) 0.011(7) -0.006(6) -0.010(5) 0.002(4)
S9B 0.016(4) 0.016(4) 0.014(3) -0.006(3) -0.006(2) 0.001(3)
S10B 0.024(5) 0.015(5) 0.007(5) -0.004(5) -0.011(5) 0.008(4)
S11B 0.026(10) 0.011(6) 0.003(5) -0.001(4) -0.002(7) -0.004(6)
S12B 0.021(6) 0.019(6) 0.018(6) -0.010(5) -0.013(5) 0.007(5)
O1B 0.003(4) 0.003(4) 0.003(4) -0.001(2) -0.001(2) 0.0006(16)
O2B 0.004(4) 0.004(3) 0.004(4) -0.001(2) -0.0015(18) 0.0006(15)
O3B 0.011(5) 0.011(5) 0.011(5) -0.004(2) -0.004(2) 0.0019(16)
O4B 0.004(4) 0.004(4) 0.004(4) -0.002(2) -0.002(2) 0.0008(16)
O5B 0.011(6) 0.011(6) 0.010(6) -0.005(3) -0.004(3) 0.001(3)
O6B 0.007(5) 0.006(5) 0.006(5) -0.003(3) -0.002(3) 0.001(3)
O7B 0.009(5) 0.010(5) 0.008(5) -0.003(3) -0.004(3) 0.001(3)
O8B 0.007(5) 0.006(5) 0.008(5) -0.003(3) -0.002(3) 0.002(3)
O9B 0.005(5) 0.007(5) 0.006(5) -0.002(3) -0.003(3) -0.001(3)
O10B 0.020(7) 0.020(7) 0.021(7) -0.008(4) -0.008(4) 0.002(3)
O11B 0.007(6) 0.009(6) 0.009(6) -0.002(3) -0.004(3) 0.001(3)
O12B 0.011(5) 0.011(5) 0.009(5) -0.005(3) -0.004(3) 0.002(3)
O13B 0.009(5) 0.011(5) 0.009(5) -0.004(3) -0.005(3) 0.001(3)
O14B 0.006(5) 0.006(5) 0.005(5) -0.002(3) -0.001(3) 0.001(3)
O15B 0.007(5) 0.009(5) 0.007(5) -0.002(3) -0.004(3) 0.001(3)
O16B 0.014(6) 0.011(6) 0.012(6) -0.005(4) -0.005(3) 0.002(3)
O17B 0.009(6) 0.008(6) 0.008(6) -0.003(3) -0.003(3) 0.002(3)
O18B 0.008(5) 0.008(5) 0.007(5) -0.003(3) -0.004(3) 0.002(3)
O19B 0.006(5) 0.007(5) 0.006(5) -0.002(3) -0.003(3) 0.001(3)
O20B 0.008(6) 0.007(6) 0.008(6) -0.003(3) -0.003(3) 0.001(3)
O21B 0.012(5) 0.012(5) 0.010(5) -0.004(3) -0.004(3) 0.001(3)
O22B 0.012(5) 0.011(5) 0.012(5) -0.005(3) -0.005(3) 0.001(3)
O23B 0.007(6) 0.007(6) 0.007(6) -0.004(3) -0.001(3) 0.002(3)
O24B 0.009(6) 0.009(6) 0.009(6) -0.003(3) -0.004(3) 0.001(3)
O25B 0.008(6) 0.008(6) 0.008(6) -0.002(3) -0.004(3) 0.002(3)
O26B 0.017(6) 0.018(6) 0.019(6) -0.006(3) -0.008(3) 0.002(3)
O27B 0.008(5) 0.007(5) 0.008(5) -0.003(3) -0.002(3) 0.003(3)
O28B 0.011(6) 0.011(6) 0.011(6) -0.004(3) -0.003(3) 0.003(3)
N1X 0.017(6) 0.017(6) 0.009(6) -0.006(5) -0.007(5) 0.004(5)
C1X 0.015(3) 0.016(3) 0.015(3) -0.0054(18) -0.0054(18) 0.0033(15)
C2X 0.006(3) 0.008(3) 0.007(3) -0.0017(17) -0.0041(17) 0.0017(15)
C3Y 0.014(3) 0.015(3) 0.014(3) -0.0049(18) -0.0052(18) 0.0033(15)
C4Y 0.005(3) 0.007(3) 0.006(3) -0.0019(16) -0.0043(16) 0.0015(15)
N2Y 0.024(7) 0.017(6) 0.008(6) -0.007(5) -0.011(5) 0.005(5)

_geom_special_details            
;
 All esds (except the esd in the dihedral angle between two l.s. planes)
 are estimated using the full covariance matrix.  The cell esds are taken
 into account individually in the estimation of esds in distances, angles
 and torsion angles; correlations between esds in cell parameters are only
 used when they are defined by crystal symmetry.  An approximate (isotropic)
 treatment of cell esds is used for estimating esds involving l.s. planes.
;

loop_
_geom_bond_atom_site_label_1
_geom_bond_atom_site_label_2
_geom_bond_distance
_geom_bond_site_symmetry_2
_geom_bond_publ_flag
P1 C121 1.790(10) . ?
P1 C131 1.796(10) . ?
P1 C141 1.799(10) . ?
P1 C111 1.802(10) . ?
C111 C116 1.385(14) . ?
C111 C112 1.400(14) . ?
C112 C113 1.395(14) . ?
C112 H112 0.9500 . ?
C113 C114 1.422(15) . ?
C113 H113 0.9500 . ?
C114 C115 1.377(17) . ?
C114 H114 0.9500 . ?
C115 C116 1.392(16) . ?
C115 H115 0.9500 . ?
C116 H116 0.9500 . ?
C121 C126 1.382(13) . ?
C121 C122 1.412(14) . ?
C122 C123 1.398(16) . ?
C122 H122 0.9500 . ?
C123 C124 1.396(16) . ?
C123 H123 0.9500 . ?
C124 C125 1.375(16) . ?
C124 H124 0.9500 . ?
C125 C126 1.394(15) . ?
C125 H125 0.9500 . ?
C126 H126 0.9500 . ?
C131 C132 1.374(16) . ?
C131 C136 1.398(15) . ?
C132 C133 1.397(16) . ?
C132 H132 0.9500 . ?
C133 C134 1.37(2) . ?
C133 H133 0.9500 . ?
C134 C135 1.38(2) . ?
C134 H134 0.9500 . ?
C135 C136 1.405(17) . ?
C135 H135 0.9500 . ?
C136 H136 0.9500 . ?
C141 C142 1.388(15) . ?
C141 C146 1.399(15) . ?
C142 C143 1.374(17) . ?
C142 H142 0.9500 . ?
C143 C144 1.408(17) . ?
C143 H143 0.9500 . ?
C144 C145 1.394(16) . ?
C144 H144 0.9500 . ?
C145 C146 1.372(15) . ?
C145 H145 0.9500 . ?
C146 H146 0.9500 . ?
P2 C221 1.775(10) . ?
P2 C211 1.776(11) . ?
P2 C241 1.784(10) . ?
P2 C231 1.800(10) . ?
C211 C216 1.425(14) . ?
C211 C212 1.427(15) . ?
C212 C213 1.386(16) . ?
C212 H212 0.9500 . ?
C213 C214 1.39(2) . ?
C213 H213 0.9500 . ?
C214 C215 1.37(2) . ?
C214 H214 0.9500 . ?
C215 C216 1.343(17) . ?
C215 H215 0.9500 . ?
C216 H216 0.9500 . ?
C221 C226 1.406(14) . ?
C221 C222 1.417(13) . ?
C222 C223 1.376(13) . ?
C222 H222 0.9500 . ?
C223 C224 1.392(14) . ?
C223 H223 0.9500 . ?
C224 C225 1.379(15) . ?
C224 H224 0.9500 . ?
C225 C226 1.378(14) . ?
C225 H225 0.9500 . ?
C226 H226 0.9500 . ?
C231 C236 1.377(15) . ?
C231 C232 1.403(14) . ?
C232 C233 1.389(15) . ?
C232 H232 0.9500 . ?
C233 C234 1.384(17) . ?
C233 H233 0.9500 . ?
C234 C235 1.371(18) . ?
C234 H234 0.9500 . ?
C235 C236 1.373(16) . ?
C235 H235 0.9500 . ?
C236 H236 0.9500 . ?
C241 C242 1.401(15) . ?
C241 C246 1.404(14) . ?
C242 C243 1.386(14) . ?
C242 H242 0.9500 . ?
C243 C244 1.391(15) . ?
C243 H243 0.9500 . ?
C244 C245 1.395(16) . ?
C244 H244 0.9500 . ?
C245 C246 1.381(14) . ?
C245 H245 0.9500 . ?
C246 H246 0.9500 . ?
P3 C341 1.793(10) . ?
P3 C321 1.797(9) . ?
P3 C331 1.802(10) . ?
P3 C311 1.813(10) . ?
C311 C312 1.384(15) . ?
C311 C316 1.394(13) . ?
C312 C313 1.376(15) . ?
C312 H312 0.9500 . ?
C313 C314 1.385(19) . ?
C313 H313 0.9500 . ?
C314 C315 1.39(2) . ?
C314 H314 0.9500 . ?
C315 C316 1.425(17) . ?
C315 H315 0.9500 . ?
C316 H316 0.9500 . ?
C321 C322 1.387(14) . ?
C321 C326 1.398(14) . ?
C322 C323 1.391(16) . ?
C322 H322 0.9500 . ?
C323 C324 1.353(18) . ?
C323 H323 0.9500 . ?
C324 C325 1.400(16) . ?
C324 H324 0.9500 . ?
C325 C326 1.411(15) . ?
C325 H325 0.9500 . ?
C326 H326 0.9500 . ?
C331 C336 1.398(14) . ?
C331 C332 1.402(14) . ?
C332 C333 1.389(14) . ?
C332 H332 0.9500 . ?
C333 C334 1.426(15) . ?
C333 H333 0.9500 . ?
C334 C335 1.376(15) . ?
C334 H334 0.9500 . ?
C335 C336 1.404(14) . ?
C335 H335 0.9500 . ?
C336 H336 0.9500 . ?
C341 C342 1.387(15) . ?
C341 C346 1.415(14) . ?
C342 C343 1.379(14) . ?
C342 H342 0.9500 . ?
C343 C344 1.394(16) . ?
C343 H343 0.9500 . ?
C344 C345 1.381(16) . ?
C344 H344 0.9500 . ?
C345 C346 1.386(14) . ?
C345 H345 0.9500 . ?
C346 H346 0.9500 . ?
P4 C441 1.796(10) . ?
P4 C421 1.806(10) . ?
P4 C431 1.809(11) . ?
P4 C411 1.810(10) . ?
C411 C416 1.379(14) . ?
C411 C412 1.415(13) . ?
C412 C413 1.412(14) . ?
C412 H412 0.9500 . ?
C413 C414 1.365(16) . ?
C413 H413 0.9500 . ?
C414 C415 1.411(16) . ?
C414 H414 0.9500 . ?
C415 C416 1.389(14) . ?
C415 H415 0.9500 . ?
C416 H416 0.9500 . ?
C421 C426 1.385(15) . ?
C421 C422 1.398(15) . ?
C422 C423 1.416(16) . ?
C422 H422 0.9500 . ?
C423 C424 1.375(18) . ?
C423 H423 0.9500 . ?
C424 C425 1.360(18) . ?
C424 H424 0.9500 . ?
C425 C426 1.406(16) . ?
C425 H425 0.9500 . ?
C426 H426 0.9500 . ?
C431 C432 1.371(17) . ?
C431 C436 1.397(16) . ?
C432 C433 1.412(18) . ?
C432 H432 0.9500 . ?
C433 C434 1.33(2) . ?
C433 H433 0.9500 . ?
C434 C435 1.42(2) . ?
C434 H434 0.9500 . ?
C435 C436 1.388(16) . ?
C435 H435 0.9500 . ?
C436 H436 0.9500 . ?
C441 C446 1.400(14) . ?
C441 C442 1.422(14) . ?
C442 C443 1.371(16) . ?
C442 H442 0.9500 . ?
C443 C444 1.393(17) . ?
C443 H443 0.9500 . ?
C444 C445 1.368(16) . ?
C444 H444 0.9500 . ?
C445 C446 1.384(15) . ?
C445 H445 0.9500 . ?
C446 H446 0.9500 . ?
Si1 O2B 1.58(2) . ?
Si1 O2A 1.609(9) . ?
Si1 O1A 1.618(9) . ?
Si1 O4A 1.637(9) . ?
Si1 O4B 1.64(2) . ?
Si1 O3B 1.65(2) . ?
Si1 O1B 1.670(19) . ?
Si1 O3A 1.675(8) . ?
W1A O9A 1.887(10) . ?
W1A O5A 1.900(10) . ?
W1A O7A 1.945(10) . ?
W1A O8A 1.959(10) . ?
W1A S1A 2.147(6) . ?
W1A O1A 2.348(10) . ?
W2A O6A 1.903(10) . ?
W2A O10A 1.918(9) . ?
W2A O11A 1.918(11) . ?
W2A O5A 1.932(10) . ?
W2A S2A 2.142(7) . ?
W2A O2A 2.360(10) . ?
W3A O7A 1.870(10) . ?
W3A O13A 1.917(10) . ?
W3A O6A 1.923(9) . ?
W3A O12A 1.951(10) . ?
W3A S3A 2.156(6) . ?
W3A O3A 2.343(9) . ?
W4A O19A 1.886(10) . ?
W4A O8A 1.889(12) . ?
W4A O20A 1.915(11) . ?
W4A O14A 1.959(11) . ?
W4A S4A 2.160(8) . ?
W4A O1A 2.344(11) . ?
W5A O21A 1.886(10) . ?
W5A O14A 1.896(10) . ?
W5A O9A 1.929(10) . ?
W5A O15A 1.953(10) . ?
W5A S5A 2.138(8) . ?
W5A O1A 2.374(9) . ?
W6A O15A 1.863(10) . ?
W6A O10A 1.911(10) . ?
W6A O16A 1.915(11) . ?
W6A O22A 1.922(10) . ?
W6A S6A 2.169(7) . ?
W6A O2A 2.339(9) . ?
W7A O23A 1.874(12) . ?
W7A O16A 1.914(11) . ?
W7A O11A 1.927(12) . ?
W7A O17A 1.932(11) . ?
W7A S7A 2.143(9) . ?
W7A O2A 2.402(12) . ?
W8A O17A 1.893(10) . ?
W8A O12A 1.894(10) . ?
W8A O18A 1.939(9) . ?
W8A O24A 1.945(10) . ?
W8A S8A 2.136(7) . ?
W8A O3A 2.378(10) . ?
W9A O18A 1.872(10) . ?
W9A O25A 1.901(10) . ?
W9A O13A 1.930(9) . ?
W9A O19A 1.931(10) . ?
W9A S9A 2.161(5) . ?
W9A O3A 2.350(9) . ?
W10A O20A 1.885(11) . ?
W10A O26A 1.901(10) . ?
W10A O25A 1.914(10) . ?
W10A O28A 1.954(11) . ?
W10A S10A 2.148(7) . ?
W10A O4A 2.349(10) . ?
W11A O27A 1.893(10) . ?
W11A O22A 1.902(9) . ?
W11A O26A 1.933(10) . ?
W11A O21A 1.945(10) . ?
W11A S11A 2.166(10) . ?
W11A O4A 2.352(9) . ?
W12A O24A 1.876(11) . ?
W12A O28A 1.907(12) . ?
W12A O23A 1.914(12) . ?
W12A O27A 1.945(10) . ?
W12A S12A 2.151(8) . ?
W12A O4A 2.363(11) . ?
W1B O9B 1.88(2) . ?
W1B O5B 1.89(3) . ?
W1B O7B 1.95(3) . ?
W1B O8B 1.96(3) . ?
W1B S1B 2.131(17) . ?
W1B O1B 2.35(2) . ?
W2B O5B 1.88(3) . ?
W2B O6B 1.91(2) . ?
W2B O11B 1.92(3) . ?
W2B O10B 1.94(3) . ?
W2B S2B 2.16(2) . ?
W2B O1B 2.31(2) . ?
W3B O7B 1.89(3) . ?
W3B O13B 1.91(2) . ?
W3B O6B 1.91(2) . ?
W3B O12B 1.92(3) . ?
W3B S3B 2.172(15) . ?
W3B O1B 2.36(2) . ?
W4B O8B 1.88(3) . ?
W4B O19B 1.90(3) . ?
W4B O14B 1.91(3) . ?
W4B O20B 1.94(3) . ?
W4B S4B 2.119(18) . ?
W4B O2B 2.40(3) . ?
W5B O21B 1.88(3) . ?
W5B O14B 1.92(2) . ?
W5B O9B 1.95(2) . ?
W5B O15B 1.95(2) . ?
W5B S5B 2.15(2) . ?
W5B O3B 2.35(2) . ?
W6B O10B 1.85(3) . ?
W6B O15B 1.90(3) . ?
W6B O16B 1.92(3) . ?
W6B O22B 1.95(3) . ?
W6B S6B 2.138(19) . ?
W6B O3B 2.41(3) . ?
W7B O23B 1.84(3) . ?
W7B O16B 1.89(3) . ?
W7B O17B 1.93(3) . ?
W7B O11B 1.94(3) . ?
W7B S7B 2.16(2) . ?
W7B O4B 2.32(3) . ?
W8B O12B 1.86(3) . ?
W8B O17B 1.91(3) . ?
W8B O18B 1.94(2) . ?
W8B O24B 2.00(3) . ?
W8B S8B 2.167(19) . ?
W8B O4B 2.34(2) . ?
W9B O18B 1.89(2) . ?
W9B O13B 1.90(2) . ?
W9B O25B 1.90(3) . ?
W9B O19B 1.94(3) . ?
W9B S9B 2.162(15) . ?
W9B O2B 2.38(2) . ?
W10B O20B 1.87(3) . ?
W10B O26B 1.87(3) . ?
W10B O25B 1.93(3) . ?
W10B O28B 2.00(3) . ?
W10B S10B 2.122(18) . ?
W10B O2B 2.34(2) . ?
W11B O27B 1.89(2) . ?
W11B O22B 1.92(3) . ?
W11B O21B 1.93(3) . ?
W11B O26B 1.96(3) . ?
W11B S11B 2.13(2) . ?
W11B O3B 2.41(2) . ?
W12B O28B 1.84(3) . ?
W12B O24B 1.86(3) . ?
W12B O27B 1.96(3) . ?
W12B O23B 1.97(3) . ?
W12B S12B 2.11(2) . ?
W12B O4B 2.39(3) . ?
N1X C2X 1.09(2) . ?
C1X C2X 1.47(2) . ?
C1X H1XA 0.9800 . ?
C1X H1XB 0.9800 . ?
C1X H1XC 0.9800 . ?
C3Y C4Y 1.46(2) . ?
C3Y H3YA 0.9800 . ?
C3Y H3YB 0.9800 . ?
C3Y H3YC 0.9800 . ?
C4Y N2Y 1.12(2) . ?

loop_
_geom_angle_atom_site_label_1
_geom_angle_atom_site_label_2
_geom_angle_atom_site_label_3
_geom_angle
_geom_angle_site_symmetry_1
_geom_angle_site_symmetry_3
_geom_angle_publ_flag
C121 P1 C131 107.7(5) . . ?
C121 P1 C141 109.4(5) . . ?
C131 P1 C141 106.5(5) . . ?
C121 P1 C111 110.9(4) . . ?
C131 P1 C111 110.7(5) . . ?
C141 P1 C111 111.5(5) . . ?
C116 C111 C112 119.6(10) . . ?
C116 C111 P1 122.2(8) . . ?
C112 C111 P1 118.1(8) . . ?
C113 C112 C111 119.9(9) . . ?
C113 C112 H112 120.0 . . ?
C111 C112 H112 120.0 . . ?
C112 C113 C114 119.9(10) . . ?
C112 C113 H113 120.0 . . ?
C114 C113 H113 120.0 . . ?
C115 C114 C113 119.0(10) . . ?
C115 C114 H114 120.5 . . ?
C113 C114 H114 120.5 . . ?
C114 C115 C116 120.8(10) . . ?
C114 C115 H115 119.6 . . ?
C116 C115 H115 119.6 . . ?
C111 C116 C115 120.6(10) . . ?
C111 C116 H116 119.7 . . ?
C115 C116 H116 119.7 . . ?
C126 C121 C122 119.5(9) . . ?
C126 C121 P1 120.8(8) . . ?
C122 C121 P1 119.7(7) . . ?
C123 C122 C121 119.8(10) . . ?
C123 C122 H122 120.1 . . ?
C121 C122 H122 120.1 . . ?
C124 C123 C122 119.1(11) . . ?
C124 C123 H123 120.4 . . ?
C122 C123 H123 120.4 . . ?
C125 C124 C123 121.2(10) . . ?
C125 C124 H124 119.4 . . ?
C123 C124 H124 119.4 . . ?
C124 C125 C126 119.6(10) . . ?
C124 C125 H125 120.2 . . ?
C126 C125 H125 120.2 . . ?
C121 C126 C125 120.7(10) . . ?
C121 C126 H126 119.6 . . ?
C125 C126 H126 119.6 . . ?
C132 C131 C136 119.8(10) . . ?
C132 C131 P1 116.5(8) . . ?
C136 C131 P1 123.6(9) . . ?
C131 C132 C133 120.1(11) . . ?
C131 C132 H132 120.0 . . ?
C133 C132 H132 120.0 . . ?
C134 C133 C132 120.7(13) . . ?
C134 C133 H133 119.6 . . ?
C132 C133 H133 119.6 . . ?
C133 C134 C135 119.7(11) . . ?
C133 C134 H134 120.2 . . ?
C135 C134 H134 120.2 . . ?
C134 C135 C136 120.4(13) . . ?
C134 C135 H135 119.8 . . ?
C136 C135 H135 119.8 . . ?
C131 C136 C135 119.3(12) . . ?
C131 C136 H136 120.3 . . ?
C135 C136 H136 120.3 . . ?
C142 C141 C146 118.5(9) . . ?
C142 C141 P1 120.4(8) . . ?
C146 C141 P1 120.7(8) . . ?
C143 C142 C141 121.3(10) . . ?
C143 C142 H142 119.4 . . ?
C141 C142 H142 119.4 . . ?
C142 C143 C144 120.2(11) . . ?
C142 C143 H143 119.9 . . ?
C144 C143 H143 119.9 . . ?
C145 C144 C143 118.4(10) . . ?
C145 C144 H144 120.8 . . ?
C143 C144 H144 120.8 . . ?
C146 C145 C144 120.9(10) . . ?
C146 C145 H145 119.6 . . ?
C144 C145 H145 119.6 . . ?
C145 C146 C141 120.8(10) . . ?
C145 C146 H146 119.6 . . ?
C141 C146 H146 119.6 . . ?
C221 P2 C211 111.0(5) . . ?
C221 P2 C241 111.2(5) . . ?
C211 P2 C241 108.4(5) . . ?
C221 P2 C231 111.1(4) . . ?
C211 P2 C231 106.0(5) . . ?
C241 P2 C231 108.9(5) . . ?
C216 C211 C212 118.3(10) . . ?
C216 C211 P2 121.9(9) . . ?
C212 C211 P2 119.5(8) . . ?
C213 C212 C211 119.7(12) . . ?
C213 C212 H212 120.2 . . ?
C211 C212 H212 120.2 . . ?
C212 C213 C214 119.6(13) . . ?
C212 C213 H213 120.2 . . ?
C214 C213 H213 120.2 . . ?
C215 C214 C213 120.6(11) . . ?
C215 C214 H214 119.7 . . ?
C213 C214 H214 119.7 . . ?
C216 C215 C214 121.8(11) . . ?
C216 C215 H215 119.1 . . ?
C214 C215 H215 119.1 . . ?
C215 C216 C211 120.1(12) . . ?
C215 C216 H216 120.0 . . ?
C211 C216 H216 120.0 . . ?
C226 C221 C222 118.7(9) . . ?
C226 C221 P2 121.9(7) . . ?
C222 C221 P2 119.3(8) . . ?
C223 C222 C221 120.2(9) . . ?
C223 C222 H222 119.9 . . ?
C221 C222 H222 119.9 . . ?
C222 C223 C224 120.0(9) . . ?
C222 C223 H223 120.0 . . ?
C224 C223 H223 120.0 . . ?
C225 C224 C223 120.5(9) . . ?
C225 C224 H224 119.8 . . ?
C223 C224 H224 119.8 . . ?
C226 C225 C224 120.5(9) . . ?
C226 C225 H225 119.8 . . ?
C224 C225 H225 119.8 . . ?
C225 C226 C221 120.2(9) . . ?
C225 C226 H226 119.9 . . ?
C221 C226 H226 119.9 . . ?
C236 C231 C232 119.5(9) . . ?
C236 C231 P2 122.7(8) . . ?
C232 C231 P2 117.7(8) . . ?
C233 C232 C231 119.6(10) . . ?
C233 C232 H232 120.2 . . ?
C231 C232 H232 120.2 . . ?
C234 C233 C232 119.8(10) . . ?
C234 C233 H233 120.1 . . ?
C232 C233 H233 120.1 . . ?
C235 C234 C233 119.9(10) . . ?
C235 C234 H234 120.1 . . ?
C233 C234 H234 120.1 . . ?
C234 C235 C236 121.0(11) . . ?
C234 C235 H235 119.5 . . ?
C236 C235 H235 119.5 . . ?
C235 C236 C231 120.1(10) . . ?
C235 C236 H236 120.0 . . ?
C231 C236 H236 120.0 . . ?
C242 C241 C246 119.9(9) . . ?
C242 C241 P2 119.3(8) . . ?
C246 C241 P2 120.2(8) . . ?
C243 C242 C241 120.3(10) . . ?
C243 C242 H242 119.8 . . ?
C241 C242 H242 119.8 . . ?
C242 C243 C244 119.4(10) . . ?
C242 C243 H243 120.3 . . ?
C244 C243 H243 120.3 . . ?
C243 C244 C245 120.6(9) . . ?
C243 C244 H244 119.7 . . ?
C245 C244 H244 119.7 . . ?
C246 C245 C244 120.3(10) . . ?
C246 C245 H245 119.9 . . ?
C244 C245 H245 119.9 . . ?
C245 C246 C241 119.5(9) . . ?
C245 C246 H246 120.3 . . ?
C241 C246 H246 120.3 . . ?
C341 P3 C321 109.5(5) . . ?
C341 P3 C331 110.3(5) . . ?
C321 P3 C331 111.0(4) . . ?
C341 P3 C311 109.8(5) . . ?
C321 P3 C311 105.3(5) . . ?
C331 P3 C311 110.9(5) . . ?
C312 C311 C316 120.9(10) . . ?
C312 C311 P3 118.9(8) . . ?
C316 C311 P3 120.1(8) . . ?
C313 C312 C311 119.7(10) . . ?
C313 C312 H312 120.2 . . ?
C311 C312 H312 120.2 . . ?
C312 C313 C314 121.1(11) . . ?
C312 C313 H313 119.4 . . ?
C314 C313 H313 119.4 . . ?
C313 C314 C315 120.1(11) . . ?
C313 C314 H314 120.0 . . ?
C315 C314 H314 120.0 . . ?
C314 C315 C316 119.2(11) . . ?
C314 C315 H315 120.4 . . ?
C316 C315 H315 120.4 . . ?
C311 C316 C315 118.9(11) . . ?
C311 C316 H316 120.5 . . ?
C315 C316 H316 120.5 . . ?
C322 C321 C326 119.8(9) . . ?
C322 C321 P3 118.7(7) . . ?
C326 C321 P3 121.4(7) . . ?
C321 C322 C323 119.7(10) . . ?
C321 C322 H322 120.1 . . ?
C323 C322 H322 120.1 . . ?
C324 C323 C322 121.1(10) . . ?
C324 C323 H323 119.5 . . ?
C322 C323 H323 119.5 . . ?
C323 C324 C325 120.9(10) . . ?
C323 C324 H324 119.6 . . ?
C325 C324 H324 119.6 . . ?
C324 C325 C326 118.6(11) . . ?
C324 C325 H325 120.7 . . ?
C326 C325 H325 120.7 . . ?
C321 C326 C325 119.8(10) . . ?
C321 C326 H326 120.1 . . ?
C325 C326 H326 120.1 . . ?
C336 C331 C332 121.0(9) . . ?
C336 C331 P3 118.9(7) . . ?
C332 C331 P3 119.9(7) . . ?
C333 C332 C331 119.6(9) . . ?
C333 C332 H332 120.2 . . ?
C331 C332 H332 120.2 . . ?
C332 C333 C334 119.5(10) . . ?
C332 C333 H333 120.3 . . ?
C334 C333 H333 120.3 . . ?
C335 C334 C333 120.1(10) . . ?
C335 C334 H334 119.9 . . ?
C333 C334 H334 119.9 . . ?
C334 C335 C336 120.7(10) . . ?
C334 C335 H335 119.6 . . ?
C336 C335 H335 119.6 . . ?
C331 C336 C335 118.9(9) . . ?
C331 C336 H336 120.5 . . ?
C335 C336 H336 120.5 . . ?
C342 C341 C346 120.8(9) . . ?
C342 C341 P3 120.0(8) . . ?
C346 C341 P3 118.6(8) . . ?
C343 C342 C341 119.6(10) . . ?
C343 C342 H342 120.2 . . ?
C341 C342 H342 120.2 . . ?
C342 C343 C344 120.5(10) . . ?
C342 C343 H343 119.8 . . ?
C344 C343 H343 119.8 . . ?
C345 C344 C343 119.7(10) . . ?
C345 C344 H344 120.2 . . ?
C343 C344 H344 120.2 . . ?
C344 C345 C346 121.3(10) . . ?
C344 C345 H345 119.3 . . ?
C346 C345 H345 119.3 . . ?
C345 C346 C341 118.0(10) . . ?
C345 C346 H346 121.0 . . ?
C341 C346 H346 121.0 . . ?
C441 P4 C421 110.8(5) . . ?
C441 P4 C431 111.4(5) . . ?
C421 P4 C431 106.4(5) . . ?
C441 P4 C411 110.3(4) . . ?
C421 P4 C411 109.3(5) . . ?
C431 P4 C411 108.6(5) . . ?
C416 C411 C412 121.0(9) . . ?
C416 C411 P4 120.6(7) . . ?
C412 C411 P4 118.4(7) . . ?
C413 C412 C411 118.1(9) . . ?
C413 C412 H412 120.9 . . ?
C411 C412 H412 120.9 . . ?
C414 C413 C412 121.1(9) . . ?
C414 C413 H413 119.4 . . ?
C412 C413 H413 119.4 . . ?
C413 C414 C415 119.7(10) . . ?
C413 C414 H414 120.1 . . ?
C415 C414 H414 120.1 . . ?
C416 C415 C414 120.3(10) . . ?
C416 C415 H415 119.8 . . ?
C414 C415 H415 119.8 . . ?
C411 C416 C415 119.7(10) . . ?
C411 C416 H416 120.1 . . ?
C415 C416 H416 120.1 . . ?
C426 C421 C422 120.9(10) . . ?
C426 C421 P4 120.0(8) . . ?
C422 C421 P4 118.6(8) . . ?
C421 C422 C423 118.3(11) . . ?
C421 C422 H422 120.8 . . ?
C423 C422 H422 120.8 . . ?
C424 C423 C422 120.7(11) . . ?
C424 C423 H423 119.6 . . ?
C422 C423 H423 119.6 . . ?
C425 C424 C423 119.9(11) . . ?
C425 C424 H424 120.1 . . ?
C423 C424 H424 120.1 . . ?
C424 C425 C426 121.6(11) . . ?
C424 C425 H425 119.2 . . ?
C426 C425 H425 119.2 . . ?
C421 C426 C425 118.6(10) . . ?
C421 C426 H426 120.7 . . ?
C425 C426 H426 120.7 . . ?
C432 C431 C436 121.2(10) . . ?
C432 C431 P4 122.8(9) . . ?
C436 C431 P4 116.1(8) . . ?
C431 C432 C433 118.6(12) . . ?
C431 C432 H432 120.7 . . ?
C433 C432 H432 120.7 . . ?
C434 C433 C432 120.9(13) . . ?
C434 C433 H433 119.6 . . ?
C432 C433 H433 119.6 . . ?
C433 C434 C435 121.5(12) . . ?
C433 C434 H434 119.3 . . ?
C435 C434 H434 119.3 . . ?
C436 C435 C434 118.1(12) . . ?
C436 C435 H435 120.9 . . ?
C434 C435 H435 120.9 . . ?
C435 C436 C431 119.6(11) . . ?
C435 C436 H436 120.2 . . ?
C431 C436 H436 120.2 . . ?
C446 C441 C442 119.1(9) . . ?
C446 C441 P4 120.4(8) . . ?
C442 C441 P4 120.4(7) . . ?
C443 C442 C441 118.9(10) . . ?
C443 C442 H442 120.6 . . ?
C441 C442 H442 120.6 . . ?
C442 C443 C444 121.0(10) . . ?
C442 C443 H443 119.5 . . ?
C444 C443 H443 119.5 . . ?
C445 C444 C443 120.6(10) . . ?
C445 C444 H444 119.7 . . ?
C443 C444 H444 119.7 . . ?
C444 C445 C446 119.8(10) . . ?
C444 C445 H445 120.1 . . ?
C446 C445 H445 120.1 . . ?
C445 C446 C441 120.6(10) . . ?
C445 C446 H446 119.7 . . ?
C441 C446 H446 119.7 . . ?
O2A Si1 O1A 110.2(5) . . ?
O2A Si1 O4A 109.9(5) . . ?
O1A Si1 O4A 110.1(5) . . ?
O2B Si1 O4B 113.2(10) . . ?
O2B Si1 O3B 107.7(11) . . ?
O4B Si1 O3B 108.1(11) . . ?
O2B Si1 O1B 112.8(10) . . ?
O4B Si1 O1B 109.3(10) . . ?
O3B Si1 O1B 105.2(10) . . ?
O2A Si1 O3A 109.5(5) . . ?
O1A Si1 O3A 108.1(5) . . ?
O4A Si1 O3A 109.0(4) . . ?
O9A W1A O5A 92.1(5) . . ?
O9A W1A O7A 155.7(5) . . ?
O5A W1A O7A 84.3(4) . . ?
O9A W1A O8A 88.5(4) . . ?
O5A W1A O8A 157.2(5) . . ?
O7A W1A O8A 85.8(4) . . ?
O9A W1A S1A 102.0(4) . . ?
O5A W1A S1A 103.5(4) . . ?
O7A W1A S1A 102.2(4) . . ?
O8A W1A S1A 98.7(4) . . ?
O9A W1A O1A 72.5(4) . . ?
O5A W1A O1A 86.0(4) . . ?
O7A W1A O1A 83.3(4) . . ?
O8A W1A O1A 72.4(4) . . ?
S1A W1A O1A 169.3(3) . . ?
O6A W2A O10A 155.9(5) . . ?
O6A W2A O11A 90.9(5) . . ?
O10A W2A O11A 88.7(4) . . ?
O6A W2A O5A 84.8(4) . . ?
O10A W2A O5A 86.1(4) . . ?
O11A W2A O5A 156.8(5) . . ?
O6A W2A S2A 104.0(4) . . ?
O10A W2A S2A 99.8(4) . . ?
O11A W2A S2A 98.3(4) . . ?
O5A W2A S2A 104.9(4) . . ?
O6A W2A O2A 85.1(4) . . ?
O10A W2A O2A 71.7(4) . . ?
O11A W2A O2A 73.2(4) . . ?
O5A W2A O2A 83.7(4) . . ?
S2A W2A O2A 167.8(4) . . ?
O7A W3A O13A 92.3(4) . . ?
O7A W3A O6A 86.8(4) . . ?
O13A W3A O6A 155.9(5) . . ?
O7A W3A O12A 156.0(5) . . ?
O13A W3A O12A 85.9(4) . . ?
O6A W3A O12A 85.3(4) . . ?
O7A W3A S3A 103.0(4) . . ?
O13A W3A S3A 101.3(3) . . ?
O6A W3A S3A 102.3(4) . . ?
O12A W3A S3A 100.8(4) . . ?
O7A W3A O3A 85.0(4) . . ?
O13A W3A O3A 72.4(4) . . ?
O6A W3A O3A 83.6(4) . . ?
O12A W3A O3A 71.6(4) . . ?
S3A W3A O3A 170.2(3) . . ?
O19A W4A O8A 91.1(5) . . ?
O19A W4A O20A 85.6(5) . . ?
O8A W4A O20A 156.7(6) . . ?
O19A W4A O14A 157.6(6) . . ?
O8A W4A O14A 87.7(5) . . ?
O20A W4A O14A 86.8(5) . . ?
O19A W4A S4A 102.8(5) . . ?
O8A W4A S4A 100.7(4) . . ?
O20A W4A S4A 102.5(5) . . ?
O14A W4A S4A 99.4(4) . . ?
O19A W4A O1A 85.3(5) . . ?
O8A W4A O1A 73.7(5) . . ?
O20A W4A O1A 83.1(5) . . ?
O14A W4A O1A 72.9(4) . . ?
S4A W4A O1A 170.4(5) . . ?
O21A W5A O14A 91.5(5) . . ?
O21A W5A O9A 155.4(5) . . ?
O14A W5A O9A 87.3(4) . . ?
O21A W5A O15A 85.6(4) . . ?
O14A W5A O15A 156.7(5) . . ?
O9A W5A O15A 85.8(4) . . ?
O21A W5A S5A 103.8(4) . . ?
O14A W5A S5A 100.9(4) . . ?
O9A W5A S5A 100.5(4) . . ?
O15A W5A S5A 102.2(4) . . ?
O21A W5A O1A 85.0(4) . . ?
O14A W5A O1A 73.2(4) . . ?
O9A W5A O1A 71.2(4) . . ?
O15A W5A O1A 83.5(4) . . ?
S5A W5A O1A 169.7(3) . . ?
O15A W6A O10A 90.2(5) . . ?
O15A W6A O16A 157.4(5) . . ?
O10A W6A O16A 88.0(4) . . ?
O15A W6A O22A 86.6(4) . . ?
O10A W6A O22A 157.5(5) . . ?
O16A W6A O22A 86.4(5) . . ?
O15A W6A S6A 103.4(4) . . ?
O10A W6A S6A 98.1(4) . . ?
O16A W6A S6A 99.2(4) . . ?
O22A W6A S6A 104.3(4) . . ?
O15A W6A O2A 85.6(4) . . ?
O10A W6A O2A 72.3(4) . . ?
O16A W6A O2A 72.5(4) . . ?
O22A W6A O2A 85.2(4) . . ?
S6A W6A O2A 167.1(3) . . ?
O23A W7A O16A 90.0(5) . . ?
O23A W7A O11A 155.6(7) . . ?
O16A W7A O11A 86.8(5) . . ?
O23A W7A O17A 86.2(5) . . ?
O16A W7A O17A 155.4(7) . . ?
O11A W7A O17A 86.8(5) . . ?
O23A W7A S7A 103.1(5) . . ?
O16A W7A S7A 101.1(5) . . ?
O11A W7A S7A 101.3(5) . . ?
O17A W7A S7A 103.4(5) . . ?
O23A W7A O2A 84.0(5) . . ?
O16A W7A O2A 71.0(4) . . ?
O11A W7A O2A 72.1(5) . . ?
O17A W7A O2A 84.5(5) . . ?
S7A W7A O2A 169.6(4) . . ?
O17A W8A O12A 91.6(4) . . ?
O17A W8A O18A 156.2(5) . . ?
O12A W8A O18A 87.6(4) . . ?
O17A W8A O24A 84.5(4) . . ?
O12A W8A O24A 155.2(5) . . ?
O18A W8A O24A 86.3(4) . . ?
O17A W8A S8A 104.7(4) . . ?
O12A W8A S8A 101.6(4) . . ?
O18A W8A S8A 98.8(3) . . ?
O24A W8A S8A 103.0(4) . . ?
O17A W8A O3A 86.1(4) . . ?
O12A W8A O3A 71.7(4) . . ?
O18A W8A O3A 71.1(4) . . ?
O24A W8A O3A 83.6(4) . . ?
S8A W8A O3A 167.8(3) . . ?
O18A W9A O25A 90.2(4) . . ?
O18A W9A O13A 87.1(4) . . ?
O25A W9A O13A 156.7(5) . . ?
O18A W9A O19A 155.7(5) . . ?
O25A W9A O19A 85.7(4) . . ?
O13A W9A O19A 87.3(4) . . ?
O18A W9A S9A 101.2(3) . . ?
O25A W9A S9A 102.2(4) . . ?
O13A W9A S9A 101.0(3) . . ?
O19A W9A S9A 103.1(4) . . ?
O18A W9A O3A 72.8(4) . . ?
O25A W9A O3A 85.1(4) . . ?
O13A W9A O3A 72.0(4) . . ?
O19A W9A O3A 82.9(4) . . ?
S9A W9A O3A 170.7(3) . . ?
O20A W10A O26A 90.3(5) . . ?
O20A W10A O25A 86.4(4) . . ?
O26A W10A O25A 156.7(6) . . ?
O20A W10A O28A 156.6(6) . . ?
O26A W10A O28A 87.2(4) . . ?
O25A W10A O28A 86.7(4) . . ?
O20A W10A S10A 102.2(4) . . ?
O26A W10A S10A 100.8(4) . . ?
O25A W10A S10A 102.4(4) . . ?
O28A W10A S10A 101.2(4) . . ?
O20A W10A O4A 84.1(5) . . ?
O26A W10A O4A 72.6(4) . . ?
O25A W10A O4A 84.1(4) . . ?
O28A W10A O4A 72.9(4) . . ?
S10A W10A O4A 171.1(3) . . ?
O27A W11A O22A 91.1(4) . . ?
O27A W11A O26A 88.7(4) . . ?
O22A W11A O26A 157.0(4) . . ?
O27A W11A O21A 156.5(4) . . ?
O22A W11A O21A 85.5(4) . . ?
O26A W11A O21A 85.6(4) . . ?
O27A W11A S11A 100.4(4) . . ?
O22A W11A S11A 103.4(4) . . ?
O26A W11A S11A 99.2(4) . . ?
O21A W11A S11A 103.0(4) . . ?
O27A W11A O4A 73.6(4) . . ?
O22A W11A O4A 85.9(4) . . ?
O26A W11A O4A 72.0(4) . . ?
O21A W11A O4A 83.0(4) . . ?
S11A W11A O4A 169.3(3) . . ?
O24A W12A O28A 91.3(5) . . ?
O24A W12A O23A 86.2(5) . . ?
O28A W12A O23A 156.4(6) . . ?
O24A W12A O27A 157.2(6) . . ?
O28A W12A O27A 87.3(5) . . ?
O23A W12A O27A 86.0(5) . . ?
O24A W12A S12A 102.2(5) . . ?
O28A W12A S12A 100.5(5) . . ?
O23A W12A S12A 102.9(5) . . ?
O27A W12A S12A 100.4(4) . . ?
O24A W12A O4A 85.3(5) . . ?
O28A W12A O4A 73.3(4) . . ?
O23A W12A O4A 83.1(5) . . ?
O27A W12A O4A 72.5(4) . . ?
S12A W12A O4A 170.6(4) . . ?
Si1 O1A W4A 124.6(5) . . ?
Si1 O1A W1A 124.8(5) . . ?
W4A O1A W1A 91.8(4) . . ?
Si1 O1A W5A 123.1(5) . . ?
W4A O1A W5A 91.5(3) . . ?
W1A O1A W5A 91.5(3) . . ?
Si1 O2A W6A 124.1(5) . . ?
Si1 O2A W2A 124.9(5) . . ?
W6A O2A W2A 91.9(3) . . ?
Si1 O2A W7A 123.8(5) . . ?
W6A O2A W7A 91.5(4) . . ?
W2A O2A W7A 90.9(4) . . ?
Si1 O3A W3A 123.9(4) . . ?
Si1 O3A W9A 124.3(4) . . ?
W3A O3A W9A 92.3(3) . . ?
Si1 O3A W8A 123.4(5) . . ?
W3A O3A W8A 92.2(3) . . ?
W9A O3A W8A 91.2(3) . . ?
Si1 O4A W10A 124.2(5) . . ?
Si1 O4A W11A 124.1(4) . . ?
W10A O4A W11A 91.8(3) . . ?
Si1 O4A W12A 124.2(5) . . ?
W10A O4A W12A 91.6(4) . . ?
W11A O4A W12A 91.2(3) . . ?
W1A O5A W2A 152.8(6) . . ?
W2A O6A W3A 151.2(6) . . ?
W3A O7A W1A 152.0(6) . . ?
W4A O8A W1A 122.1(6) . . ?
W1A O9A W5A 124.8(6) . . ?
W6A O10A W2A 123.9(6) . . ?
W2A O11A W7A 123.8(7) . . ?
W8A O12A W3A 124.4(5) . . ?
W3A O13A W9A 123.3(5) . . ?
W5A O14A W4A 122.5(6) . . ?
W6A O15A W5A 151.3(5) . . ?
W7A O16A W6A 125.0(6) . . ?
W8A O17A W7A 151.8(6) . . ?
W9A O18A W8A 124.9(5) . . ?
W4A O19A W9A 152.3(6) . . ?
W10A O20A W4A 152.5(6) . . ?
W5A O21A W11A 152.3(5) . . ?
W11A O22A W6A 150.5(5) . . ?
W7A O23A W12A 152.2(6) . . ?
W12A O24A W8A 152.5(6) . . ?
W9A O25A W10A 151.5(6) . . ?
W10A O26A W11A 123.5(6) . . ?
W11A O27A W12A 122.7(6) . . ?
W12A O28A W10A 122.1(6) . . ?
O9B W1B O5B 90.2(12) . . ?
O9B W1B O7B 154.0(14) . . ?
O5B W1B O7B 87.3(11) . . ?
O9B W1B O8B 86.3(10) . . ?
O5B W1B O8B 154.4(15) . . ?
O7B W1B O8B 84.8(11) . . ?
O9B W1B S1B 105.4(11) . . ?
O5B W1B S1B 103.6(11) . . ?
O7B W1B S1B 100.3(10) . . ?
O8B W1B S1B 101.7(11) . . ?
O9B W1B O1B 82.3(10) . . ?
O5B W1B O1B 71.1(11) . . ?
O7B W1B O1B 72.5(10) . . ?
O8B W1B O1B 83.3(11) . . ?
S1B W1B O1B 171.0(8) . . ?
O5B W2B O6B 88.1(11) . . ?
O5B W2B O11B 158.6(15) . . ?
O6B W2B O11B 89.7(12) . . ?
O5B W2B O10B 87.2(13) . . ?
O6B W2B O10B 154.3(15) . . ?
O11B W2B O10B 85.6(12) . . ?
O5B W2B S2B 101.9(11) . . ?
O6B W2B S2B 101.6(10) . . ?
O11B W2B S2B 99.4(11) . . ?
O10B W2B S2B 104.1(12) . . ?
O5B W2B O1B 72.3(11) . . ?
O6B W2B O1B 72.4(10) . . ?
O11B W2B O1B 86.8(12) . . ?
O10B W2B O1B 82.1(12) . . ?
S2B W2B O1B 171.5(9) . . ?
O7B W3B O13B 93.4(11) . . ?
O7B W3B O6B 88.4(10) . . ?
O13B W3B O6B 156.9(12) . . ?
O7B W3B O12B 156.3(12) . . ?
O13B W3B O12B 83.2(10) . . ?
O6B W3B O12B 86.0(11) . . ?
O7B W3B S3B 100.2(9) . . ?
O13B W3B S3B 103.4(9) . . ?
O6B W3B S3B 99.0(9) . . ?
O12B W3B S3B 103.4(10) . . ?
O7B W3B O1B 73.1(9) . . ?
O13B W3B O1B 87.2(10) . . ?
O6B W3B O1B 71.3(9) . . ?
O12B W3B O1B 83.2(10) . . ?
S3B W3B O1B 168.1(7) . . ?
O8B W4B O19B 90.0(12) . . ?
O8B W4B O14B 88.0(13) . . ?
O19B W4B O14B 155.7(15) . . ?
O8B W4B O20B 153.4(15) . . ?
O19B W4B O20B 85.7(13) . . ?
O14B W4B O20B 85.3(12) . . ?
O8B W4B S4B 103.3(12) . . ?
O19B W4B S4B 101.3(11) . . ?
O14B W4B S4B 102.8(11) . . ?
O20B W4B S4B 103.3(12) . . ?
O8B W4B O2B 84.2(12) . . ?
O19B W4B O2B 72.0(11) . . ?
O14B W4B O2B 83.6(11) . . ?
O20B W4B O2B 69.6(11) . . ?
S4B W4B O2B 170.2(13) . . ?
O21B W5B O14B 91.8(11) . . ?
O21B W5B O9B 153.5(12) . . ?
O14B W5B O9B 85.4(10) . . ?
O21B W5B O15B 88.9(10) . . ?
O14B W5B O15B 158.9(12) . . ?
O9B W5B O15B 84.6(10) . . ?
O21B W5B S5B 102.9(10) . . ?
O14B W5B S5B 102.9(10) . . ?
O9B W5B S5B 103.3(10) . . ?
O15B W5B S5B 97.5(10) . . ?
O21B W5B O3B 73.6(10) . . ?
O14B W5B O3B 86.7(10) . . ?
O9B W5B O3B 80.0(10) . . ?
O15B W5B O3B 73.4(9) . . ?
S5B W5B O3B 170.1(8) . . ?
O10B W6B O15B 89.8(13) . . ?
O10B W6B O16B 85.0(12) . . ?
O15B W6B O16B 154.2(14) . . ?
O10B W6B O22B 153.6(15) . . ?
O15B W6B O22B 88.3(11) . . ?
O16B W6B O22B 85.3(12) . . ?
O10B W6B S6B 103.9(12) . . ?
O15B W6B S6B 102.2(9) . . ?
O16B W6B S6B 103.6(11) . . ?
O22B W6B S6B 102.3(10) . . ?
O10B W6B O3B 80.8(13) . . ?
O15B W6B O3B 72.7(10) . . ?
O16B W6B O3B 81.5(11) . . ?
O22B W6B O3B 73.5(11) . . ?
S6B W6B O3B 173.2(8) . . ?
O23B W7B O16B 90.4(13) . . ?
O23B W7B O17B 88.4(13) . . ?
O16B W7B O17B 156.9(18) . . ?
O23B W7B O11B 156.7(18) . . ?
O16B W7B O11B 86.0(14) . . ?
O17B W7B O11B 86.0(12) . . ?
O23B W7B S7B 103.5(13) . . ?
O16B W7B S7B 103.2(12) . . ?
O17B W7B S7B 99.5(12) . . ?
O11B W7B S7B 99.8(12) . . ?
O23B W7B O4B 72.0(12) . . ?
O16B W7B O4B 84.9(13) . . ?
O17B W7B O4B 72.8(12) . . ?
O11B W7B O4B 84.7(13) . . ?
S7B W7B O4B 170.9(11) . . ?
O12B W8B O17B 93.7(12) . . ?
O12B W8B O18B 85.6(10) . . ?
O17B W8B O18B 156.1(12) . . ?
O12B W8B O24B 156.1(12) . . ?
O17B W8B O24B 87.4(11) . . ?
O18B W8B O24B 83.9(11) . . ?
O12B W8B S8B 104.1(10) . . ?
O17B W8B S8B 101.9(10) . . ?
O18B W8B S8B 101.4(9) . . ?
O24B W8B S8B 99.1(9) . . ?
O12B W8B O4B 85.6(11) . . ?
O17B W8B O4B 72.8(10) . . ?
O18B W8B O4B 83.3(10) . . ?
O24B W8B O4B 71.8(9) . . ?
S8B W8B O4B 169.4(8) . . ?
O18B W9B O13B 85.6(10) . . ?
O18B W9B O25B 89.8(11) . . ?
O13B W9B O25B 158.2(13) . . ?
O18B W9B O19B 156.2(12) . . ?
O13B W9B O19B 88.8(11) . . ?
O25B W9B O19B 86.9(11) . . ?
O18B W9B S9B 103.4(9) . . ?
O13B W9B S9B 103.2(10) . . ?
O25B W9B S9B 98.6(10) . . ?
O19B W9B S9B 100.5(9) . . ?
O18B W9B O2B 84.7(10) . . ?
O13B W9B O2B 86.0(10) . . ?
O25B W9B O2B 72.4(9) . . ?
O19B W9B O2B 71.8(9) . . ?
S9B W9B O2B 168.1(8) . . ?
O20B W10B O26B 90.6(13) . . ?
O20B W10B O25B 89.1(11) . . ?
O26B W10B O25B 154.5(15) . . ?
O20B W10B O28B 156.3(14) . . ?
O26B W10B O28B 84.4(12) . . ?
O25B W10B O28B 85.8(11) . . ?
O20B W10B S10B 100.6(11) . . ?
O26B W10B S10B 104.8(11) . . ?
O25B W10B S10B 100.2(11) . . ?
O28B W10B S10B 103.1(10) . . ?
O20B W10B O2B 72.2(11) . . ?
O26B W10B O2B 82.6(12) . . ?
O25B W10B O2B 73.0(10) . . ?
O28B W10B O2B 84.1(11) . . ?
S10B W10B O2B 169.9(9) . . ?
O27B W11B O22B 91.0(11) . . ?
O27B W11B O21B 155.7(13) . . ?
O22B W11B O21B 88.2(11) . . ?
O27B W11B O26B 85.8(11) . . ?
O22B W11B O26B 154.7(13) . . ?
O21B W11B O26B 84.5(12) . . ?
O27B W11B S11B 103.4(11) . . ?
O22B W11B S11B 101.6(10) . . ?
O21B W11B S11B 100.5(10) . . ?
O26B W11B S11B 103.5(11) . . ?
O27B W11B O3B 85.0(11) . . ?
O22B W11B O3B 74.0(10) . . ?
O21B W11B O3B 71.5(10) . . ?
O26B W11B O3B 80.7(11) . . ?
S11B W11B O3B 170.8(9) . . ?
O28B W12B O24B 92.5(13) . . ?
O28B W12B O27B 86.1(12) . . ?
O24B W12B O27B 155.2(15) . . ?
O28B W12B O23B 153.8(16) . . ?
O24B W12B O23B 88.0(13) . . ?
O27B W12B O23B 82.6(12) . . ?
O28B W12B S12B 104.9(13) . . ?
O24B W12B S12B 101.6(12) . . ?
O27B W12B S12B 102.6(11) . . ?
O23B W12B S12B 100.7(11) . . ?
O28B W12B O4B 86.7(12) . . ?
O24B W12B O4B 72.9(11) . . ?
O27B W12B O4B 82.2(11) . . ?
O23B W12B O4B 68.4(11) . . ?
S12B W12B O4B 167.6(12) . . ?
Si1 O1B W2B 125.9(11) . . ?
Si1 O1B W1B 124.6(10) . . ?
W2B O1B W1B 91.8(8) . . ?
Si1 O1B W3B 121.0(10) . . ?
W2B O1B W3B 92.5(8) . . ?
W1B O1B W3B 91.6(8) . . ?
Si1 O2B W10B 126.7(11) . . ?
Si1 O2B W9B 121.0(10) . . ?
W10B O2B W9B 91.2(8) . . ?
Si1 O2B W4B 125.3(12) . . ?
W10B O2B W4B 91.5(9) . . ?
W9B O2B W4B 90.9(8) . . ?
Si1 O3B W5B 126.1(12) . . ?
Si1 O3B W11B 123.0(12) . . ?
W5B O3B W11B 90.3(8) . . ?
Si1 O3B W6B 126.2(12) . . ?
W5B O3B W6B 90.7(8) . . ?
W11B O3B W6B 89.7(8) . . ?
Si1 O4B W7B 126.4(12) . . ?
Si1 O4B W8B 121.5(11) . . ?
W7B O4B W8B 92.2(8) . . ?
Si1 O4B W12B 123.0(11) . . ?
W7B O4B W12B 92.6(10) . . ?
W8B O4B W12B 91.9(8) . . ?
W2B O5B W1B 124.8(17) . . ?
W3B O6B W2B 123.6(14) . . ?
W3B O7B W1B 122.8(14) . . ?
W4B O8B W1B 150.6(15) . . ?
W1B O9B W5B 154.0(14) . . ?
W6B O10B W2B 155.2(18) . . ?
W2B O11B W7B 149.2(16) . . ?
W8B O12B W3B 154.6(15) . . ?
W9B O13B W3B 152.3(15) . . ?
W4B O14B W5B 150.4(15) . . ?
W6B O15B W5B 123.1(14) . . ?
W7B O16B W6B 153.5(17) . . ?
W8B O17B W7B 122.1(16) . . ?
W9B O18B W8B 150.3(14) . . ?
W4B O19B W9B 125.2(15) . . ?
W10B O20B W4B 126.6(16) . . ?
W5B O21B W11B 124.6(15) . . ?
W11B O22B W6B 122.8(15) . . ?
W7B O23B W12B 126.9(17) . . ?
W12B O24B W8B 123.3(15) . . ?
W9B O25B W10B 123.3(15) . . ?
W10B O26B W11B 154.3(17) . . ?
W11B O27B W12B 151.0(15) . . ?
W12B O28B W10B 152.2(17) . . ?
C2X C1X H1XA 109.5 . . ?
C2X C1X H1XB 109.5 . . ?
H1XA C1X H1XB 109.5 . . ?
C2X C1X H1XC 109.5 . . ?
H1XA C1X H1XC 109.5 . . ?
H1XB C1X H1XC 109.5 . . ?
N1X C2X C1X 178.3(17) . . ?
C4Y C3Y H3YA 109.5 . . ?
C4Y C3Y H3YB 109.5 . . ?
H3YA C3Y H3YB 109.5 . . ?
C4Y C3Y H3YC 109.5 . . ?
H3YA C3Y H3YC 109.5 . . ?
H3YB C3Y H3YC 109.5 . . ?
N2Y C4Y C3Y 174.3(17) . . ?

loop_
_geom_torsion_atom_site_label_1
_geom_torsion_atom_site_label_2
_geom_torsion_atom_site_label_3
_geom_torsion_atom_site_label_4
_geom_torsion
_geom_torsion_site_symmetry_1
_geom_torsion_site_symmetry_2
_geom_torsion_site_symmetry_3
_geom_torsion_site_symmetry_4
_geom_torsion_publ_flag
C121 P1 C111 C116 -174.1(8) . . . . ?
C131 P1 C111 C116 -54.6(9) . . . . ?
C141 P1 C111 C116 63.8(10) . . . . ?
C121 P1 C111 C112 8.8(9) . . . . ?
C131 P1 C111 C112 128.3(8) . . . . ?
C141 P1 C111 C112 -113.3(8) . . . . ?
C116 C111 C112 C113 -1.3(15) . . . . ?
P1 C111 C112 C113 175.8(8) . . . . ?
C111 C112 C113 C114 -0.5(16) . . . . ?
C112 C113 C114 C115 1.6(17) . . . . ?
C113 C114 C115 C116 -0.8(17) . . . . ?
C112 C111 C116 C115 2.2(15) . . . . ?
P1 C111 C116 C115 -174.9(8) . . . . ?
C114 C115 C116 C111 -1.1(16) . . . . ?
C131 P1 C121 C126 -11.0(9) . . . . ?
C141 P1 C121 C126 -126.4(8) . . . . ?
C111 P1 C121 C126 110.3(8) . . . . ?
C131 P1 C121 C122 169.9(8) . . . . ?
C141 P1 C121 C122 54.5(10) . . . . ?
C111 P1 C121 C122 -68.8(9) . . . . ?
C126 C121 C122 C123 -0.8(16) . . . . ?
P1 C121 C122 C123 178.4(9) . . . . ?
C121 C122 C123 C124 1.2(18) . . . . ?
C122 C123 C124 C125 -0.6(18) . . . . ?
C123 C124 C125 C126 -0.5(17) . . . . ?
C122 C121 C126 C125 -0.4(15) . . . . ?
P1 C121 C126 C125 -179.5(8) . . . . ?
C124 C125 C126 C121 1.0(16) . . . . ?
C121 P1 C131 C132 -58.8(10) . . . . ?
C141 P1 C131 C132 58.5(10) . . . . ?
C111 P1 C131 C132 179.8(8) . . . . ?
C121 P1 C131 C136 120.6(10) . . . . ?
C141 P1 C131 C136 -122.1(10) . . . . ?
C111 P1 C131 C136 -0.8(11) . . . . ?
C136 C131 C132 C133 0.1(18) . . . . ?
P1 C131 C132 C133 179.5(10) . . . . ?
C131 C132 C133 C134 1(2) . . . . ?
C132 C133 C134 C135 0(2) . . . . ?
C133 C134 C135 C136 -2(2) . . . . ?
C132 C131 C136 C135 -1.9(17) . . . . ?
P1 C131 C136 C135 178.7(9) . . . . ?
C134 C135 C136 C131 3.0(19) . . . . ?
C121 P1 C141 C142 24.7(11) . . . . ?
C131 P1 C141 C142 -91.5(10) . . . . ?
C111 P1 C141 C142 147.6(9) . . . . ?
C121 P1 C141 C146 -163.4(8) . . . . ?
C131 P1 C141 C146 80.4(10) . . . . ?
C111 P1 C141 C146 -40.5(10) . . . . ?
C146 C141 C142 C143 -0.6(18) . . . . ?
P1 C141 C142 C143 171.5(11) . . . . ?
C141 C142 C143 C144 -2(2) . . . . ?
C142 C143 C144 C145 3(2) . . . . ?
C143 C144 C145 C146 -2.8(18) . . . . ?
C144 C145 C146 C141 0.6(18) . . . . ?
C142 C141 C146 C145 1.1(16) . . . . ?
P1 C141 C146 C145 -171.0(9) . . . . ?
C221 P2 C211 C216 122.0(8) . . . . ?
C241 P2 C211 C216 -0.5(10) . . . . ?
C231 P2 C211 C216 -117.3(8) . . . . ?
C221 P2 C211 C212 -64.2(9) . . . . ?
C241 P2 C211 C212 173.3(8) . . . . ?
C231 P2 C211 C212 56.5(9) . . . . ?
C216 C211 C212 C213 1.4(15) . . . . ?
P2 C211 C212 C213 -172.6(8) . . . . ?
C211 C212 C213 C214 0.0(17) . . . . ?
C212 C213 C214 C215 -1.5(18) . . . . ?
C213 C214 C215 C216 1.6(18) . . . . ?
C214 C215 C216 C211 -0.2(17) . . . . ?
C212 C211 C216 C215 -1.3(15) . . . . ?
P2 C211 C216 C215 172.6(9) . . . . ?
C211 P2 C221 C226 15.4(9) . . . . ?
C241 P2 C221 C226 136.2(8) . . . . ?
C231 P2 C221 C226 -102.2(8) . . . . ?
C211 P2 C221 C222 -169.1(7) . . . . ?
C241 P2 C221 C222 -48.2(8) . . . . ?
C231 P2 C221 C222 73.3(8) . . . . ?
C226 C221 C222 C223 0.7(13) . . . . ?
P2 C221 C222 C223 -174.9(7) . . . . ?
C221 C222 C223 C224 -0.3(14) . . . . ?
C222 C223 C224 C225 -1.3(14) . . . . ?
C223 C224 C225 C226 2.5(14) . . . . ?
C224 C225 C226 C221 -2.0(15) . . . . ?
C222 C221 C226 C225 0.4(14) . . . . ?
P2 C221 C226 C225 176.0(8) . . . . ?
C221 P2 C231 C236 -35.6(10) . . . . ?
C211 P2 C231 C236 -156.3(9) . . . . ?
C241 P2 C231 C236 87.2(10) . . . . ?
C221 P2 C231 C232 147.1(8) . . . . ?
C211 P2 C231 C232 26.5(10) . . . . ?
C241 P2 C231 C232 -90.0(9) . . . . ?
C236 C231 C232 C233 -1.3(16) . . . . ?
P2 C231 C232 C233 176.0(9) . . . . ?
C231 C232 C233 C234 0.3(18) . . . . ?
C232 C233 C234 C235 -0.8(19) . . . . ?
C233 C234 C235 C236 2(2) . . . . ?
C234 C235 C236 C231 -3(2) . . . . ?
C232 C231 C236 C235 2.8(17) . . . . ?
P2 C231 C236 C235 -174.3(10) . . . . ?
C221 P2 C241 C242 147.3(8) . . . . ?
C211 P2 C241 C242 -90.4(9) . . . . ?
C231 P2 C241 C242 24.5(10) . . . . ?
C221 P2 C241 C246 -41.8(10) . . . . ?
C211 P2 C241 C246 80.5(9) . . . . ?
C231 P2 C241 C246 -164.6(8) . . . . ?
C246 C241 C242 C243 -2.7(16) . . . . ?
P2 C241 C242 C243 168.2(9) . . . . ?
C241 C242 C243 C244 1.8(17) . . . . ?
C242 C243 C244 C245 0.5(17) . . . . ?
C243 C244 C245 C246 -1.8(17) . . . . ?
C244 C245 C246 C241 0.8(16) . . . . ?
C242 C241 C246 C245 1.4(16) . . . . ?
P2 C241 C246 C245 -169.4(8) . . . . ?
C341 P3 C311 C312 -173.5(8) . . . . ?
C321 P3 C311 C312 -55.7(9) . . . . ?
C331 P3 C311 C312 64.4(10) . . . . ?
C341 P3 C311 C316 2.3(10) . . . . ?
C321 P3 C311 C316 120.0(9) . . . . ?
C331 P3 C311 C316 -119.9(9) . . . . ?
C316 C311 C312 C313 2.8(16) . . . . ?
P3 C311 C312 C313 178.5(8) . . . . ?
C311 C312 C313 C314 -3.4(17) . . . . ?
C312 C313 C314 C315 1.3(17) . . . . ?
C313 C314 C315 C316 1.5(16) . . . . ?
C312 C311 C316 C315 0.0(16) . . . . ?
P3 C311 C316 C315 -175.7(8) . . . . ?
C314 C315 C316 C311 -2.1(16) . . . . ?
C341 P3 C321 C322 88.5(9) . . . . ?
C331 P3 C321 C322 -149.6(8) . . . . ?
C311 P3 C321 C322 -29.5(9) . . . . ?
C341 P3 C321 C326 -88.9(10) . . . . ?
C331 P3 C321 C326 33.1(10) . . . . ?
C311 P3 C321 C326 153.1(9) . . . . ?
C326 C321 C322 C323 0.2(16) . . . . ?
P3 C321 C322 C323 -177.2(8) . . . . ?
C321 C322 C323 C324 -0.3(17) . . . . ?
C322 C323 C324 C325 -1.4(18) . . . . ?
C323 C324 C325 C326 3.0(19) . . . . ?
C322 C321 C326 C325 1.6(17) . . . . ?
P3 C321 C326 C325 178.9(9) . . . . ?
C324 C325 C326 C321 -3.1(19) . . . . ?
C341 P3 C331 C336 48.2(9) . . . . ?
C321 P3 C331 C336 -73.3(9) . . . . ?
C311 P3 C331 C336 170.0(8) . . . . ?
C341 P3 C331 C332 -136.0(8) . . . . ?
C321 P3 C331 C332 102.5(8) . . . . ?
C311 P3 C331 C332 -14.1(9) . . . . ?
C336 C331 C332 C333 2.3(14) . . . . ?
P3 C331 C332 C333 -173.5(7) . . . . ?
C331 C332 C333 C334 -0.8(15) . . . . ?
C332 C333 C334 C335 -0.2(15) . . . . ?
C333 C334 C335 C336 -0.3(15) . . . . ?
C332 C331 C336 C335 -2.7(14) . . . . ?
P3 C331 C336 C335 173.1(7) . . . . ?
C334 C335 C336 C331 1.7(15) . . . . ?
C321 P3 C341 C342 -24.4(10) . . . . ?
C331 P3 C341 C342 -146.8(9) . . . . ?
C311 P3 C341 C342 90.7(10) . . . . ?
C321 P3 C341 C346 163.6(8) . . . . ?
C331 P3 C341 C346 41.2(10) . . . . ?
C311 P3 C341 C346 -81.3(10) . . . . ?
C346 C341 C342 C343 1.7(17) . . . . ?
P3 C341 C342 C343 -170.1(9) . . . . ?
C341 C342 C343 C344 0.4(17) . . . . ?
C342 C343 C344 C345 -2.5(17) . . . . ?
C343 C344 C345 C346 2.4(17) . . . . ?
C344 C345 C346 C341 -0.3(17) . . . . ?
C342 C341 C346 C345 -1.8(16) . . . . ?
P3 C341 C346 C345 170.1(8) . . . . ?
C441 P4 C411 C416 66.5(9) . . . . ?
C421 P4 C411 C416 -55.5(10) . . . . ?
C431 P4 C411 C416 -171.1(8) . . . . ?
C441 P4 C411 C412 -112.7(8) . . . . ?
C421 P4 C411 C412 125.3(8) . . . . ?
C431 P4 C411 C412 9.7(9) . . . . ?
C416 C411 C412 C413 -0.3(15) . . . . ?
P4 C411 C412 C413 178.9(8) . . . . ?
C411 C412 C413 C414 -0.5(15) . . . . ?
C412 C413 C414 C415 1.2(17) . . . . ?
C413 C414 C415 C416 -1.1(18) . . . . ?
C412 C411 C416 C415 0.4(16) . . . . ?
P4 C411 C416 C415 -178.8(9) . . . . ?
C414 C415 C416 C411 0.2(17) . . . . ?
C441 P4 C421 C426 -142.7(9) . . . . ?
C431 P4 C421 C426 96.0(10) . . . . ?
C411 P4 C421 C426 -21.1(10) . . . . ?
C441 P4 C421 C422 45.6(10) . . . . ?
C431 P4 C421 C422 -75.7(10) . . . . ?
C411 P4 C421 C422 167.2(8) . . . . ?
C426 C421 C422 C423 0.9(17) . . . . ?
P4 C421 C422 C423 172.5(9) . . . . ?
C421 C422 C423 C424 -1.4(19) . . . . ?
C422 C423 C424 C425 1(2) . . . . ?
C423 C424 C425 C426 0(2) . . . . ?
C422 C421 C426 C425 0.3(18) . . . . ?
P4 C421 C426 C425 -171.2(10) . . . . ?
C424 C425 C426 C421 -1(2) . . . . ?
C441 P4 C431 C432 4.2(11) . . . . ?
C421 P4 C431 C432 125.0(9) . . . . ?
C411 P4 C431 C432 -117.4(9) . . . . ?
C441 P4 C431 C436 -175.6(8) . . . . ?
C421 P4 C431 C436 -54.8(9) . . . . ?
C411 P4 C431 C436 62.7(9) . . . . ?
C436 C431 C432 C433 -1.6(17) . . . . ?
P4 C431 C432 C433 178.6(9) . . . . ?
C431 C432 C433 C434 0(2) . . . . ?
C432 C433 C434 C435 0(2) . . . . ?
C433 C434 C435 C436 2(2) . . . . ?
C434 C435 C436 C431 -3.2(18) . . . . ?
C432 C431 C436 C435 3.3(17) . . . . ?
P4 C431 C436 C435 -176.9(10) . . . . ?
C421 P4 C441 C446 113.3(9) . . . . ?
C431 P4 C441 C446 -128.5(8) . . . . ?
C411 P4 C441 C446 -7.8(10) . . . . ?
C421 P4 C441 C442 -64.1(9) . . . . ?
C431 P4 C441 C442 54.1(9) . . . . ?
C411 P4 C441 C442 174.7(8) . . . . ?
C446 C441 C442 C443 -1.4(15) . . . . ?
P4 C441 C442 C443 176.1(8) . . . . ?
C441 C442 C443 C444 0.4(16) . . . . ?
C442 C443 C444 C445 1.3(17) . . . . ?
C443 C444 C445 C446 -2.0(17) . . . . ?
C444 C445 C446 C441 1.0(17) . . . . ?
C442 C441 C446 C445 0.7(15) . . . . ?
P4 C441 C446 C445 -176.8(8) . . . . ?
O2A Si1 O1A W4A 178.6(5) . . . . ?
O4A Si1 O1A W4A -60.1(7) . . . . ?
O3A Si1 O1A W4A 58.9(7) . . . . ?
O2A Si1 O1A W1A 57.0(7) . . . . ?
O4A Si1 O1A W1A 178.3(5) . . . . ?
O3A Si1 O1A W1A -62.7(7) . . . . ?
O2A Si1 O1A W5A -62.4(7) . . . . ?
O4A Si1 O1A W5A 59.0(7) . . . . ?
O3A Si1 O1A W5A 178.0(5) . . . . ?
O1A Si1 O2A W6A 59.7(7) . . . . ?
O4A Si1 O2A W6A -61.7(7) . . . . ?
O3A Si1 O2A W6A 178.5(5) . . . . ?
O1A Si1 O2A W2A -61.7(7) . . . . ?
O4A Si1 O2A W2A 176.9(5) . . . . ?
O3A Si1 O2A W2A 57.2(7) . . . . ?
O1A Si1 O2A W7A 179.1(5) . . . . ?
O4A Si1 O2A W7A 57.7(6) . . . . ?
O3A Si1 O2A W7A -62.1(6) . . . . ?
O2A Si1 O3A W3A -61.2(7) . . . . ?
O1A Si1 O3A W3A 58.9(7) . . . . ?
O4A Si1 O3A W3A 178.6(5) . . . . ?
O2A Si1 O3A W9A 177.5(5) . . . . ?
O1A Si1 O3A W9A -62.4(6) . . . . ?
O4A Si1 O3A W9A 57.3(6) . . . . ?
O2A Si1 O3A W8A 58.8(6) . . . . ?
O1A Si1 O3A W8A 178.8(5) . . . . ?
O4A Si1 O3A W8A -61.5(6) . . . . ?
O2A Si1 O4A W10A 179.0(5) . . . . ?
O1A Si1 O4A W10A 57.5(7) . . . . ?
O3A Si1 O4A W10A -61.0(6) . . . . ?
O2A Si1 O4A W11A 58.5(6) . . . . ?
O1A Si1 O4A W11A -63.0(6) . . . . ?
O3A Si1 O4A W11A 178.5(5) . . . . ?
O2A Si1 O4A W12A -60.9(6) . . . . ?
O1A Si1 O4A W12A 177.6(5) . . . . ?
O3A Si1 O4A W12A 59.1(6) . . . . ?
O13A W3A O7A W1A 131.0(13) . . . . ?
O6A W3A O7A W1A -24.9(13) . . . . ?
O12A W3A O7A W1A 46(2) . . . . ?
S3A W3A O7A W1A -126.8(13) . . . . ?
O3A W3A O7A W1A 58.9(13) . . . . ?
O19A W4A O8A W1A -86.6(7) . . . . ?
O20A W4A O8A W1A -5.3(16) . . . . ?
O14A W4A O8A W1A 71.0(7) . . . . ?
S4A W4A O8A W1A 170.2(5) . . . . ?
O1A W4A O8A W1A -1.8(5) . . . . ?
O5A W1A O9A W5A -87.1(7) . . . . ?
O7A W1A O9A W5A -6.2(16) . . . . ?
O8A W1A O9A W5A 70.1(7) . . . . ?
S1A W1A O9A W5A 168.6(5) . . . . ?
O1A W1A O9A W5A -2.0(6) . . . . ?
O17A W8A O12A W3A -86.2(6) . . . . ?
O18A W8A O12A W3A 70.0(6) . . . . ?
O24A W8A O12A W3A -5.8(14) . . . . ?
S8A W8A O12A W3A 168.4(5) . . . . ?
O3A W8A O12A W3A -0.9(5) . . . . ?
O21A W5A O14A W4A -84.0(7) . . . . ?
O9A W5A O14A W4A 71.4(7) . . . . ?
O15A W5A O14A W4A -1.7(16) . . . . ?
S5A W5A O14A W4A 171.5(6) . . . . ?
O1A W5A O14A W4A 0.2(6) . . . . ?
O10A W6A O15A W5A 129.6(11) . . . . ?
O16A W6A O15A W5A 44.2(19) . . . . ?
O22A W6A O15A W5A -28.1(11) . . . . ?
S6A W6A O15A W5A -132.0(11) . . . . ?
O2A W6A O15A W5A 57.3(11) . . . . ?
O12A W8A O17A W7A 127.2(15) . . . . ?
O18A W8A O17A W7A 40(2) . . . . ?
O24A W8A O17A W7A -28.2(15) . . . . ?
S8A W8A O17A W7A -130.3(14) . . . . ?
O3A W8A O17A W7A 55.7(15) . . . . ?
O25A W9A O18A W8A -85.9(6) . . . . ?
O13A W9A O18A W8A 70.9(6) . . . . ?
O19A W9A O18A W8A -6.1(14) . . . . ?
S9A W9A O18A W8A 171.6(5) . . . . ?
O3A W9A O18A W8A -1.1(5) . . . . ?
O8A W4A O19A W9A 131.8(14) . . . . ?
O20A W4A O19A W9A -25.1(15) . . . . ?
O14A W4A O19A W9A 45(3) . . . . ?
S4A W4A O19A W9A -126.9(13) . . . . ?
O1A W4A O19A W9A 58.3(15) . . . . ?
O26A W10A O20A W4A 134.1(15) . . . . ?
O25A W10A O20A W4A -22.8(15) . . . . ?
O28A W10A O20A W4A 50(2) . . . . ?
S10A W10A O20A W4A -124.7(14) . . . . ?
O4A W10A O20A W4A 61.6(15) . . . . ?
O14A W5A O21A W11A 131.8(12) . . . . ?
O9A W5A O21A W11A 44.9(19) . . . . ?
O15A W5A O21A W11A -25.0(12) . . . . ?
S5A W5A O21A W11A -126.5(12) . . . . ?
O1A W5A O21A W11A 58.9(12) . . . . ?
O16A W7A O23A W12A 134.0(15) . . . . ?
O11A W7A O23A W12A 52(2) . . . . ?
O17A W7A O23A W12A -21.7(16) . . . . ?
S7A W7A O23A W12A -124.5(15) . . . . ?
O2A W7A O23A W12A 63.2(15) . . . . ?
O28A W12A O24A W8A 132.0(15) . . . . ?
O23A W12A O24A W8A -24.6(16) . . . . ?
O27A W12A O24A W8A 46(3) . . . . ?
S12A W12A O24A W8A -126.9(14) . . . . ?
O4A W12A O24A W8A 58.8(15) . . . . ?
O22A W11A O27A W12A -86.7(6) . . . . ?
O26A W11A O27A W12A 70.3(6) . . . . ?
O21A W11A O27A W12A -5.6(15) . . . . ?
S11A W11A O27A W12A 169.5(6) . . . . ?
O4A W11A O27A W12A -1.3(5) . . . . ?
O2B Si1 O1B W2B 179.4(12) . . . . ?
O4B Si1 O1B W2B -53.7(15) . . . . ?
O3B Si1 O1B W2B 62.2(15) . . . . ?
O2B Si1 O1B W1B 56.3(15) . . . . ?
O4B Si1 O1B W1B -176.8(12) . . . . ?
O3B Si1 O1B W1B -60.9(14) . . . . ?
O2B Si1 O1B W3B -60.7(14) . . . . ?
O4B Si1 O1B W3B 66.3(13) . . . . ?
O3B Si1 O1B W3B -177.9(12) . . . . ?
O4B Si1 O2B W10B 57.9(16) . . . . ?
O3B Si1 O2B W10B -61.6(16) . . . . ?
O1B Si1 O2B W10B -177.2(12) . . . . ?
O4B Si1 O2B W9B -60.7(14) . . . . ?
O3B Si1 O2B W9B 179.8(12) . . . . ?
O1B Si1 O2B W9B 64.1(14) . . . . ?
O4B Si1 O2B W4B -177.3(11) . . . . ?
O3B Si1 O2B W4B 63.2(15) . . . . ?
O1B Si1 O2B W4B -52.5(15) . . . . ?
O2B Si1 O3B W5B -55.9(16) . . . . ?
O4B Si1 O3B W5B -178.6(12) . . . . ?
O1B Si1 O3B W5B 64.7(15) . . . . ?
O2B Si1 O3B W11B 62.9(15) . . . . ?
O4B Si1 O3B W11B -59.8(15) . . . . ?
O1B Si1 O3B W11B -176.6(12) . . . . ?
O2B Si1 O3B W6B -179.4(13) . . . . ?
O4B Si1 O3B W6B 57.9(16) . . . . ?
O1B Si1 O3B W6B -58.8(16) . . . . ?
O2B Si1 O4B W7B -175.4(12) . . . . ?
O3B Si1 O4B W7B -56.1(16) . . . . ?
O1B Si1 O4B W7B 57.9(15) . . . . ?
O2B Si1 O4B W8B 64.1(14) . . . . ?
O3B Si1 O4B W8B -176.6(11) . . . . ?
O1B Si1 O4B W8B -62.6(14) . . . . ?
O2B Si1 O4B W12B -52.3(15) . . . . ?
O3B Si1 O4B W12B 67.0(15) . . . . ?
O1B Si1 O4B W12B -178.9(11) . . . . ?
O6B W2B O5B W1B 71.8(18) . . . . ?
O11B W2B O5B W1B -13(4) . . . . ?
O10B W2B O5B W1B -83.0(19) . . . . ?
S2B W2B O5B W1B 173.2(15) . . . . ?
O1B W2B O5B W1B -0.4(15) . . . . ?
O9B W1B O5B W2B 82.1(18) . . . . ?
O7B W1B O5B W2B -72.0(18) . . . . ?
O8B W1B O5B W2B 0(4) . . . . ?
S1B W1B O5B W2B -172.0(14) . . . . ?
O1B W1B O5B W2B 0.4(14) . . . . ?
O13B W3B O7B W1B 86.6(17) . . . . ?
O6B W3B O7B W1B -70.4(16) . . . . ?
O12B W3B O7B W1B 6(4) . . . . ?
S3B W3B O7B W1B -169.2(13) . . . . ?
O1B W3B O7B W1B 0.6(13) . . . . ?
O19B W4B O8B W1B -135(3) . . . . ?
O14B W4B O8B W1B 20(4) . . . . ?
O20B W4B O8B W1B -55(5) . . . . ?
S4B W4B O8B W1B 123(3) . . . . ?
O2B W4B O8B W1B -64(3) . . . . ?
O5B W1B O9B W5B -139(4) . . . . ?
O7B W1B O9B W5B -54(5) . . . . ?
O8B W1B O9B W5B 16(4) . . . . ?
S1B W1B O9B W5B 117(4) . . . . ?
O1B W1B O9B W5B -68(4) . . . . ?
O15B W6B O10B W2B -139(5) . . . . ?
O16B W6B O10B W2B 16(5) . . . . ?
O22B W6B O10B W2B -53(7) . . . . ?
S6B W6B O10B W2B 119(5) . . . . ?
O3B W6B O10B W2B -66(5) . . . . ?
O17B W8B O12B W3B -130(4) . . . . ?
O18B W8B O12B W3B 26(4) . . . . ?
O24B W8B O12B W3B -38(6) . . . . ?
S8B W8B O12B W3B 127(4) . . . . ?
O4B W8B O12B W3B -57(4) . . . . ?
O23B W7B O16B W6B -134(4) . . . . ?
O17B W7B O16B W6B -47(6) . . . . ?
O11B W7B O16B W6B 23(4) . . . . ?
S7B W7B O16B W6B 122(4) . . . . ?
O4B W7B O16B W6B -62(4) . . . . ?
O13B W9B O18B W8B 24(3) . . . . ?
O25B W9B O18B W8B -135(3) . . . . ?
O19B W9B O18B W8B -53(4) . . . . ?
S9B W9B O18B W8B 126(3) . . . . ?
O2B W9B O18B W8B -63(3) . . . . ?
O26B W10B O20B W4B 84.9(19) . . . . ?
O25B W10B O20B W4B -69.6(19) . . . . ?
O28B W10B O20B W4B 8(4) . . . . ?
S10B W10B O20B W4B -169.9(15) . . . . ?
O2B W10B O20B W4B 2.8(16) . . . . ?
O14B W5B O21B W11B 89.0(17) . . . . ?
O9B W5B O21B W11B 6(4) . . . . ?
O15B W5B O21B W11B -69.9(17) . . . . ?
S5B W5B O21B W11B -167.3(14) . . . . ?
O3B W5B O21B W11B 3.0(14) . . . . ?
O16B W7B O23B W12B 88(2) . . . . ?
O17B W7B O23B W12B -69(2) . . . . ?
O11B W7B O23B W12B 7(5) . . . . ?
S7B W7B O23B W12B -168.5(15) . . . . ?
O4B W7B O23B W12B 3.2(16) . . . . ?
O28B W12B O24B W8B 86.2(18) . . . . ?
O27B W12B O24B W8B 0(5) . . . . ?
O23B W12B O24B W8B -67.5(18) . . . . ?
S12B W12B O24B W8B -168.0(14) . . . . ?
O4B W12B O24B W8B 0.5(15) . . . . ?
O20B W10B O26B W11B -135(4) . . . . ?
O25B W10B O26B W11B -46(6) . . . . ?
O28B W10B O26B W11B 22(4) . . . . ?
S10B W10B O26B W11B 124(4) . . . . ?
O2B W10B O26B W11B -63(4) . . . . ?
O22B W11B O27B W12B -135(3) . . . . ?
O21B W11B O27B W12B -47(5) . . . . ?
O26B W11B O27B W12B 20(3) . . . . ?
S11B W11B O27B W12B 123(3) . . . . ?
O3B W11B O27B W12B -61(3) . . . . ?
O24B W12B O28B W10B -126(3) . . . . ?
O27B W12B O28B W10B 29(4) . . . . ?
O23B W12B O28B W10B -35(5) . . . . ?
S12B W12B O28B W10B 132(3) . . . . ?
O4B W12B O28B W10B -53(4) . . . . ?

_refine_diff_density_max         1.796
_refine_diff_density_min         -1.547
_refine_diff_density_rms         0.210

_shelx_res_file                  
;
TITL 231221_re in P1
    shelx.res
    created by SHELXL-2018/3 at 02:02:28 on 26-Dec-2023
CELL  0.41420  13.6691  14.5906  17.0239   67.9371   68.7098   89.8358
ZERR     1.00   0.0002   0.0002   0.0002    0.0013    0.0013    0.0011
LATT  -1
SFAC  C    H    N    O    SI   P    S    W
DISP C 0 0.0004 5.1171
DISP H -0 0 0.5977
DISP N 0.0006 0.0009 7.1445
DISP O 0.002 0.0018 10.0635
DISP P 0.0362 0.0319 87.7784
DISP S 0.0449 0.0413 112.9588
DISP Si 0.0268 0.023 67.2264
DISP W -0.4845 2.7909 6967.4161
UNIT  98 83 1 28 1 4 12 12
MERG   2
RIGU 0.002 0.002 O2B Si1 W4B W9B W10B
SIMU 0.01 0.01 2 O7A O7B
SIMU 0.01 0.01 1.7 N1X C1X C2X
SIMU 0.01 0.01 1.7 N2Y C3Y C4Y
ISOR 0.002 0.002 W2B W5B W7B W9B W10B
ISOR 0.002 0.002 S1B S3B S9B
ISOR 0.002 0.002 O14A
ISOR 0.001 0.001 O1B > O4B
ISOR 0.002 0.002 O5B > O28B
ISOR 0.001 0.001 C1X C2X C3Y C4Y
MORE -1
FMAP   2
PLAN   18
SIZE     0.010   0.030   0.070
ACTA
BOND   $H
CONF
L.S.  10
TEMP  -173.00
WGHT    0.054100    1.824800
FVAR       1.41731   0.72468
P1    6    0.833837    0.457250   -0.028275    11.00000    0.01912    0.01618 =
         0.01326   -0.00581   -0.00724    0.00352
C111  1    0.720970    0.521173   -0.029034    11.00000    0.01611    0.01463 =
         0.01748   -0.00386   -0.00763    0.00049
C112  1    0.653241    0.526298    0.053189    11.00000    0.02430    0.02310 =
         0.01664   -0.00807   -0.00814    0.00691
AFIX  43
H112  2    0.664643    0.492801    0.108222    11.00000   -1.20000
AFIX   0
C113  1    0.568968    0.580652    0.054244    11.00000    0.02558    0.02212 =
         0.01907   -0.01090   -0.00615    0.00997
AFIX  43
H113  2    0.522573    0.583723    0.110108    11.00000   -1.20000
AFIX   0
C114  1    0.552578    0.631450   -0.028366    11.00000    0.02366    0.02780 =
         0.02666   -0.00619   -0.01728    0.00585
AFIX  43
H114  2    0.496497    0.670026   -0.028595    11.00000   -1.20000
AFIX   0
C115  1    0.619234    0.623871   -0.108023    11.00000    0.02750    0.02877 =
         0.02245   -0.00474   -0.01896    0.00176
AFIX  43
H115  2    0.608321    0.656838   -0.163367    11.00000   -1.20000
AFIX   0
C116  1    0.702425    0.568504   -0.108489    11.00000    0.02354    0.02609 =
         0.01853   -0.00331   -0.00890   -0.00082
AFIX  43
H116  2    0.746877    0.563154   -0.163843    11.00000   -1.20000
AFIX   0
C121  1    0.827073    0.393752    0.086667    11.00000    0.01651    0.01889 =
         0.01200   -0.00548   -0.00370    0.00512
C122  1    0.840003    0.449729    0.135177    11.00000    0.03251    0.01561 =
         0.02660   -0.00534   -0.01488    0.00254
AFIX  43
H122  2    0.854083    0.520761    0.106296    11.00000   -1.20000
AFIX   0
C123  1    0.832039    0.400383    0.225804    11.00000    0.03873    0.02980 =
         0.02179   -0.01269   -0.01281    0.00652
AFIX  43
H123  2    0.839226    0.437449    0.259392    11.00000   -1.20000
AFIX   0
C124  1    0.813382    0.295900    0.266288    11.00000    0.02519    0.02591 =
         0.01824   -0.00319   -0.00776    0.00481
AFIX  43
H124  2    0.808629    0.262049    0.327643    11.00000   -1.20000
AFIX   0
C125  1    0.801758    0.241091    0.218963    11.00000    0.02571    0.02423 =
         0.01985   -0.00575   -0.00885    0.00202
AFIX  43
H125  2    0.789629    0.170025    0.247316    11.00000   -1.20000
AFIX   0
C126  1    0.807878    0.290423    0.129130    11.00000    0.01640    0.01796 =
         0.01915   -0.00432   -0.00159    0.00023
AFIX  43
H126  2    0.798755    0.252597    0.096764    11.00000   -1.20000
AFIX   0
C131  1    0.838001    0.365389   -0.075608    11.00000    0.02571    0.01744 =
         0.01717   -0.00899   -0.00510   -0.00154
C132  1    0.920790    0.311361   -0.079183    11.00000    0.03332    0.03071 =
         0.03745   -0.02249   -0.01584    0.01170
AFIX  43
H132  2    0.972360    0.323952   -0.057715    11.00000   -1.20000
AFIX   0
C133  1    0.929227    0.237895   -0.114368    11.00000    0.03998    0.04110 =
         0.04361   -0.03006   -0.01036    0.01136
AFIX  43
H133  2    0.986233    0.200275   -0.116008    11.00000   -1.20000
AFIX   0
C134  1    0.856049    0.219490   -0.146586    11.00000    0.07446    0.02904 =
         0.03151   -0.02246   -0.01283    0.00633
AFIX  43
H134  2    0.862136    0.169117   -0.170040    11.00000   -1.20000
AFIX   0
C135  1    0.773639    0.274499   -0.144736    11.00000    0.06049    0.03419 =
         0.03720   -0.02204   -0.02446    0.00316
AFIX  43
H135  2    0.724345    0.263554   -0.169003    11.00000   -1.20000
AFIX   0
C136  1    0.762204    0.346628   -0.107159    11.00000    0.02736    0.03827 =
         0.03032   -0.01800   -0.01547   -0.00029
AFIX  43
H136  2    0.703559    0.382281   -0.103236    11.00000   -1.20000
AFIX   0
C141  1    0.956863    0.542451   -0.097836    11.00000    0.01534    0.01376 =
         0.02473   -0.00532   -0.00887   -0.00121
C142  1    1.044282    0.525907   -0.074046    11.00000    0.03013    0.02584 =
         0.02647   -0.00124   -0.01206    0.00477
AFIX  43
H142  2    1.036057    0.474616   -0.016484    11.00000   -1.20000
AFIX   0
C143  1    1.142474    0.582280   -0.132141    11.00000    0.02275    0.05140 =
         0.03141   -0.00699   -0.01169   -0.00146
AFIX  43
H143  2    1.200862    0.570847   -0.113847    11.00000   -1.20000
AFIX   0
C144  1    1.156835    0.656961   -0.218727    11.00000    0.01942    0.02518 =
         0.02118   -0.00427   -0.00167   -0.00293
AFIX  43
H144  2    1.225147    0.693994   -0.260656    11.00000   -1.20000
AFIX   0
C145  1    1.068332    0.675200   -0.241391    11.00000    0.02557    0.02242 =
         0.02181   -0.00099   -0.00853    0.00045
AFIX  43
H145  2    1.075889    0.727281   -0.298349    11.00000   -1.20000
AFIX   0
C146  1    0.970482    0.618964   -0.182562    11.00000    0.02087    0.02268 =
         0.02404   -0.00948   -0.01070    0.00356
AFIX  43
H146  2    0.911278    0.632113   -0.199536    11.00000   -1.20000
AFIX   0
P2    6    1.227658    0.322962    0.286829    11.00000    0.01494    0.01166 =
         0.01290   -0.00497   -0.00488    0.00194
C211  1    1.327192    0.249281    0.305363    11.00000    0.02111    0.02088 =
         0.01160   -0.00698   -0.00476    0.00349
C212  1    1.432868    0.297338    0.274950    11.00000    0.02099    0.03260 =
         0.02451   -0.01507   -0.01330    0.00852
AFIX  43
H212  2    1.448010    0.368198    0.251591    11.00000   -1.20000
AFIX   0
C213  1    1.513322    0.240100    0.279662    11.00000    0.03211    0.06854 =
         0.03294   -0.03465   -0.01714    0.03281
AFIX  43
H213  2    1.583901    0.271492    0.259534    11.00000   -1.20000
AFIX   0
C214  1    1.490031    0.136322    0.314080    11.00000    0.06103    0.04574 =
         0.02215   -0.01793   -0.02239    0.04212
AFIX  43
H214  2    1.545359    0.097071    0.316029    11.00000   -1.20000
AFIX   0
C215  1    1.387935    0.090226    0.345202    11.00000    0.06817    0.02218 =
         0.02308   -0.01247   -0.01671    0.03087
AFIX  43
H215  2    1.373646    0.019226    0.369832    11.00000   -1.20000
AFIX   0
C216  1    1.307641    0.142729    0.341801    11.00000    0.04447    0.02036 =
         0.01550   -0.01013   -0.00755    0.00848
AFIX  43
H216  2    1.237729    0.108810    0.363707    11.00000   -1.20000
AFIX   0
C221  1    1.203562    0.400337    0.349142    11.00000    0.01497    0.01067 =
         0.00866    0.00050    0.00035    0.00115
C222  1    1.114522    0.451501    0.356230    11.00000    0.01394    0.01445 =
         0.01311   -0.00454   -0.00452    0.00159
AFIX  43
H222  2    1.065359    0.439990    0.332060    11.00000   -1.20000
AFIX   0
C223  1    1.099100    0.517791    0.398022    11.00000    0.01315    0.02158 =
         0.01030   -0.00720    0.00056    0.00645
AFIX  43
H223  2    1.039526    0.552205    0.402422    11.00000   -1.20000
AFIX   0
C224  1    1.170746    0.534439    0.433847    11.00000    0.02008    0.01035 =
         0.01520   -0.00641   -0.00385   -0.00098
AFIX  43
H224  2    1.160645    0.581296    0.461516    11.00000   -1.20000
AFIX   0
C225  1    1.256322    0.483377    0.429458    11.00000    0.01620    0.02309 =
         0.01680   -0.00976   -0.00580   -0.00094
AFIX  43
H225  2    1.303174    0.493362    0.456271    11.00000   -1.20000
AFIX   0
C226  1    1.274364    0.417989    0.386475    11.00000    0.01736    0.02560 =
         0.01949   -0.01032   -0.00942    0.00544
AFIX  43
H226  2    1.334767    0.384754    0.382047    11.00000   -1.20000
AFIX   0
C231  1    1.276924    0.396996    0.164738    11.00000    0.02231    0.01961 =
         0.01415   -0.01001   -0.00781    0.00321
C232  1    1.349171    0.358958    0.106389    11.00000    0.02832    0.02198 =
         0.02283   -0.01168   -0.00798    0.00922
AFIX  43
H232  2    1.374040    0.298271    0.131595    11.00000   -1.20000
AFIX   0
C233  1    1.384134    0.410505    0.011583    11.00000    0.04223    0.02671 =
         0.01614   -0.00812   -0.00570    0.00870
AFIX  43
H233  2    1.432785    0.385022   -0.028334    11.00000   -1.20000
AFIX   0
C234  1    1.347898    0.499076   -0.024552    11.00000    0.03391    0.04027 =
         0.01599   -0.00640   -0.00939    0.00151
AFIX  43
H234  2    1.372348    0.535009   -0.089360    11.00000   -1.20000
AFIX   0
C235  1    1.276639    0.534905    0.033331    11.00000    0.04301    0.02796 =
         0.02385   -0.00025   -0.01565    0.01817
AFIX  43
H235  2    1.249975    0.594402    0.008123    11.00000   -1.20000
AFIX   0
C236  1    1.243235    0.486100    0.127172    11.00000    0.02300    0.03127 =
         0.02138   -0.00852   -0.00886    0.01070
AFIX  43
H236  2    1.196831    0.513823    0.166235    11.00000   -1.20000
AFIX   0
C241  1    1.109894    0.241044    0.320045    11.00000    0.01833    0.01088 =
         0.02110   -0.00448   -0.00889    0.00174
C242  1    1.093751    0.213838    0.254504    11.00000    0.02153    0.03082 =
         0.02408   -0.01397   -0.00543   -0.00109
AFIX  43
H242  2    1.137883    0.248312    0.191123    11.00000   -1.20000
AFIX   0
C243  1    1.013716    0.136880    0.281686    11.00000    0.02181    0.03107 =
         0.02100   -0.01445   -0.00544   -0.00014
AFIX  43
H243  2    1.004062    0.117186    0.237435    11.00000   -1.20000
AFIX   0
C244  1    0.947653    0.088750    0.374384    11.00000    0.01703    0.02345 =
         0.02567   -0.00430   -0.00852   -0.00517
AFIX  43
H244  2    0.893019    0.035624    0.393412    11.00000   -1.20000
AFIX   0
C245  1    0.960859    0.117747    0.439692    11.00000    0.01958    0.01956 =
         0.02548   -0.00576   -0.00504   -0.00173
AFIX  43
H245  2    0.913995    0.085576    0.502557    11.00000   -1.20000
AFIX   0
C246  1    1.041811    0.193052    0.413294    11.00000    0.02324    0.02230 =
         0.02047   -0.01026   -0.01237    0.00214
AFIX  43
H246  2    1.051348    0.212220    0.457868    11.00000   -1.20000
AFIX   0
P3    6    1.183390    0.056609    0.668567    11.00000    0.01351    0.01216 =
         0.01435   -0.00521   -0.00426    0.00141
C311  1    1.078381    0.127793    0.651899    11.00000    0.02332    0.01781 =
         0.02337   -0.01397   -0.01122    0.01197
C312  1    0.977465    0.076973    0.682845    11.00000    0.02264    0.02330 =
         0.02236   -0.01354   -0.00623    0.00662
AFIX  43
H312  2    0.964336    0.005899    0.710946    11.00000   -1.20000
AFIX   0
C313  1    0.896206    0.129920    0.672706    11.00000    0.02055    0.04041 =
         0.02687   -0.01992   -0.01173    0.01392
AFIX  43
H313  2    0.827964    0.094763    0.690935    11.00000   -1.20000
AFIX   0
C314  1    0.912202    0.233564    0.636388    11.00000    0.03562    0.05514 =
         0.01976   -0.01801   -0.00985    0.03006
AFIX  43
H314  2    0.854820    0.268823    0.631043    11.00000   -1.20000
AFIX   0
C315  1    1.012222    0.286076    0.607731    11.00000    0.05877    0.02240 =
         0.01453   -0.00641   -0.01238    0.02014
AFIX  43
H315  2    1.023206    0.357111    0.584168    11.00000   -1.20000
AFIX   0
C316  1    1.098012    0.232087    0.614125    11.00000    0.03512    0.01331 =
         0.01591   -0.00365   -0.00753    0.00259
AFIX  43
H316  2    1.167445    0.266605    0.592991    11.00000   -1.20000
AFIX   0
C321  1    1.134815   -0.018583    0.790169    11.00000    0.01723    0.01178 =
         0.01090   -0.00064   -0.00387   -0.00043
C322  1    1.064735    0.017326    0.850200    11.00000    0.02721    0.02107 =
         0.01978   -0.01023   -0.00177    0.00105
AFIX  43
H322  2    1.040779    0.079151    0.826835    11.00000   -1.20000
AFIX   0
C323  1    1.029703   -0.037541    0.944702    11.00000    0.02448    0.04067 =
         0.02710   -0.02322   -0.00506    0.00085
AFIX  43
H323  2    0.981973   -0.012537    0.985571    11.00000   -1.20000
AFIX   0
C324  1    1.062497   -0.125957    0.979385    11.00000    0.03126    0.03710 =
         0.01447   -0.01402   -0.00409    0.00150
AFIX  43
H324  2    1.038703   -0.161408    1.044203    11.00000   -1.20000
AFIX   0
C325  1    1.131012   -0.165902    0.921049    11.00000    0.03725    0.03168 =
         0.01915   -0.00238   -0.00725    0.00514
AFIX  43
H325  2    1.151175   -0.229502    0.945587    11.00000   -1.20000
AFIX   0
C326  1    1.169508   -0.109782    0.825076    11.00000    0.03365    0.02774 =
         0.01435   -0.00842   -0.00447    0.00821
AFIX  43
H326  2    1.218847   -0.133867    0.784282    11.00000   -1.20000
AFIX   0
C331  1    1.210689   -0.020808    0.604159    11.00000    0.01278    0.01819 =
         0.01286   -0.00758   -0.00245   -0.00032
C332  1    1.139002   -0.037168    0.567441    11.00000    0.00842    0.01980 =
         0.01524   -0.00855   -0.00217    0.00546
AFIX  43
H332  2    1.079925   -0.002145    0.570837    11.00000   -1.20000
AFIX   0
C333  1    1.154863   -0.104890    0.526063    11.00000    0.01630    0.03288 =
         0.01676   -0.01242   -0.00510    0.00375
AFIX  43
H333  2    1.106237   -0.117149    0.501697    11.00000   -1.20000
AFIX   0
C334  1    1.244710   -0.155845    0.520464    11.00000    0.01993    0.02251 =
         0.01863   -0.01027   -0.00308    0.00384
AFIX  43
H334  2    1.255962   -0.202372    0.492397    11.00000   -1.20000
AFIX   0
C335  1    1.315157   -0.137777    0.555625    11.00000    0.01856    0.01834 =
         0.01475   -0.00180   -0.00583    0.00404
AFIX  43
H335  2    1.374624   -0.172286    0.551901    11.00000   -1.20000
AFIX   0
C336  1    1.300137   -0.068925    0.596934    11.00000    0.01331    0.02160 =
         0.01842   -0.00675   -0.00666    0.00337
AFIX  43
H336  2    1.349969   -0.055253    0.619616    11.00000   -1.20000
AFIX   0
C341  1    1.301141    0.140118    0.634535    11.00000    0.01776    0.01932 =
         0.01597   -0.00502   -0.00454   -0.00363
C342  1    1.318768    0.167527    0.698520    11.00000    0.02473    0.02533 =
         0.01626   -0.00585   -0.00709   -0.00508
AFIX  43
H342  2    1.274872    0.134436    0.762116    11.00000   -1.20000
AFIX   0
C343  1    1.400448    0.243143    0.669213    11.00000    0.02890    0.02407 =
         0.03551   -0.01698   -0.01998    0.00396
AFIX  43
H343  2    1.413032    0.261793    0.712918    11.00000   -1.20000
AFIX   0
C344  1    1.464676    0.292407    0.575936    11.00000    0.01713    0.01852 =
         0.03398   -0.00981   -0.00956    0.00191
AFIX  43
H344  2    1.519056    0.346192    0.555854    11.00000   -1.20000
AFIX   0
C345  1    1.448901    0.262675    0.512855    11.00000    0.02154    0.02090 =
         0.02110   -0.00116   -0.00635   -0.00650
AFIX  43
H345  2    1.494635    0.294814    0.449655    11.00000   -1.20000
AFIX   0
C346  1    1.367654    0.186861    0.539903    11.00000    0.02091    0.02212 =
         0.01449   -0.00540   -0.00281   -0.00288
AFIX  43
H346  2    1.356959    0.166886    0.496183    11.00000   -1.20000
AFIX   0
P4    6    0.576345    0.922953    0.978034    11.00000    0.01636    0.01494 =
         0.01316   -0.00610   -0.00453    0.00187
C411  1    0.584130    0.984319    0.861205    11.00000    0.01410    0.01710 =
         0.01563   -0.00614   -0.00576    0.00512
C412  1    0.601654    1.090184    0.819806    11.00000    0.02209    0.01359 =
         0.01639   -0.00287   -0.00691    0.00387
AFIX  43
H412  2    0.607962    1.128352    0.852764    11.00000   -1.20000
AFIX   0
C413  1    0.609503    1.137516    0.728100    11.00000    0.02222    0.01167 =
         0.02422    0.00209   -0.00648    0.00178
AFIX  43
H413  2    0.620672    1.208537    0.699210    11.00000   -1.20000
AFIX   0
C414  1    0.601311    1.082929    0.680258    11.00000    0.02920    0.02800 =
         0.01771   -0.00153   -0.01121    0.00791
AFIX  43
H414  2    0.608093    1.115851    0.618229    11.00000   -1.20000
AFIX   0
C415  1    0.582727    0.977409    0.723323    11.00000    0.03564    0.02507 =
         0.01691   -0.00597   -0.01661    0.00234
AFIX  43
H415  2    0.575822    0.939342    0.690460    11.00000   -1.20000
AFIX   0
C416  1    0.574479    0.928905    0.813532    11.00000    0.02927    0.01534 =
         0.01392   -0.00436   -0.00763   -0.00004
AFIX  43
H416  2    0.562240    0.857856    0.842248    11.00000   -1.20000
AFIX   0
C421  1    0.453095    0.837119    1.048236    11.00000    0.02105    0.01857 =
         0.01393   -0.00838   -0.00184    0.00337
C422  1    0.440320    0.767498    1.135668    11.00000    0.02459    0.02901 =
         0.01958   -0.00446   -0.00628    0.00119
AFIX  43
H422  2    0.497985    0.759849    1.155008    11.00000   -1.20000
AFIX   0
C423  1    0.339302    0.708676    1.194669    11.00000    0.03380    0.02790 =
         0.01756    0.00187   -0.00432   -0.00442
AFIX  43
H423  2    0.329401    0.659879    1.253832    11.00000   -1.20000
AFIX   0
C424  1    0.255356    0.721395    1.167282    11.00000    0.02160    0.03087 =
         0.03567   -0.00907   -0.00766   -0.00031
AFIX  43
H424  2    0.187662    0.682112    1.207679    11.00000   -1.20000
AFIX   0
C425  1    0.269455    0.790332    1.082245    11.00000    0.02375    0.03832 =
         0.03527    0.00490   -0.01429   -0.00514
AFIX  43
H425  2    0.210829    0.798904    1.064149    11.00000   -1.20000
AFIX   0
C426  1    0.368740    0.849244    1.020441    11.00000    0.02155    0.03680 =
         0.02452   -0.00124   -0.00880   -0.00314
AFIX  43
H426  2    0.377736    0.896371    0.960868    11.00000   -1.20000
AFIX   0
C431  1    0.571150    1.016285    1.024933    11.00000    0.02495    0.02002 =
         0.00936   -0.00381   -0.00067   -0.00094
C432  1    0.648315    1.037683    1.051842    11.00000    0.03365    0.02332 =
         0.03281   -0.01216   -0.01380    0.00274
AFIX  43
H432  2    0.707176    1.002309    1.047740    11.00000   -1.20000
AFIX   0
C433  1    0.638490    1.113361    1.085768    11.00000    0.05322    0.04981 =
         0.04196   -0.02363   -0.02485   -0.00409
AFIX  43
H433  2    0.691270    1.128904    1.104786    11.00000   -1.20000
AFIX   0
C434  1    0.556540    1.163049    1.091439    11.00000    0.05702    0.03570 =
         0.03014   -0.02274   -0.01107    0.00059
AFIX  43
H434  2    0.551809    1.213724    1.114416    11.00000   -1.20000
AFIX   0
C435  1    0.475619    1.142191    1.063913    11.00000    0.04798    0.03066 =
         0.02739   -0.02049   -0.00828    0.01210
AFIX  43
H435  2    0.418124    1.179285    1.066766    11.00000   -1.20000
AFIX   0
C436  1    0.482968    1.066123    1.032756    11.00000    0.02720    0.03969 =
         0.03322   -0.02414   -0.01061    0.01020
AFIX  43
H436  2    0.428326    1.048056    1.016840    11.00000   -1.20000
AFIX   0
C441  1    0.688027    0.858318    0.979836    11.00000    0.01715    0.01572 =
         0.01538   -0.00599   -0.00658    0.00451
C442  1    0.703863    0.811430    1.063239    11.00000    0.01944    0.03051 =
         0.01517   -0.00850   -0.00502   -0.00016
AFIX  43
H442  2    0.658150    0.817321    1.117948    11.00000   -1.20000
AFIX   0
C443  1    0.786193    0.757608    1.063324    11.00000    0.02310    0.02788 =
         0.02334   -0.00201   -0.01190   -0.00166
AFIX  43
H443  2    0.797110    0.725643    1.118791    11.00000   -1.20000
AFIX   0
C444  1    0.854099    0.749045    0.983368    11.00000    0.02210    0.01852 =
         0.03662   -0.01159   -0.01667    0.00882
AFIX  43
H444  2    0.909789    0.710243    0.985207    11.00000   -1.20000
AFIX   0
C445  1    0.841366    0.795993    0.902181    11.00000    0.02710    0.03176 =
         0.02700   -0.01832   -0.01527    0.00910
AFIX  43
H445  2    0.889391    0.791541    0.847525    11.00000   -1.20000
AFIX   0
C446  1    0.758258    0.850000    0.899968    11.00000    0.02737    0.02162 =
         0.01538   -0.00443   -0.00919    0.00361
AFIX  43
H446  2    0.748798    0.881684    0.843786    11.00000   -1.20000
AFIX   0
SI1   5    0.706863    0.689427    0.475370    11.00000    0.01003    0.00824 =
         0.00766   -0.00208   -0.00383    0.00106
PART  1
W1A   8    0.546221    0.804113    0.355398    21.00000    0.01109    0.00859 =
         0.00945   -0.00345   -0.00415    0.00249
W2A   8    0.650986    0.927766    0.470686    21.00000    0.01008    0.00732 =
         0.00765   -0.00305   -0.00321    0.00136
W3A   8    0.833508    0.898848    0.261714    21.00000    0.01097    0.00961 =
         0.00805   -0.00252   -0.00208    0.00013
W4A   8    0.611992    0.580489    0.358589    21.00000    0.01060    0.00886 =
         0.00757   -0.00329   -0.00194    0.00041
W5A   8    0.436337    0.595298    0.551681    21.00000    0.01058    0.01151 =
         0.00825   -0.00337   -0.00308   -0.00001
W6A   8    0.530181    0.722754    0.668132    21.00000    0.00779    0.01146 =
         0.00705   -0.00380   -0.00107    0.00087
W7A   8    0.792912    0.805269    0.594330    21.00000    0.01005    0.00842 =
         0.00746   -0.00355   -0.00254    0.00078
W8A   8    0.983570    0.787801    0.382084    21.00000    0.00844    0.01231 =
         0.00914   -0.00529   -0.00084    0.00032
W9A   8    0.899045    0.671056    0.275216    21.00000    0.00918    0.01019 =
         0.00779   -0.00341   -0.00228    0.00052
W10A  8    0.767214    0.448387    0.492843    21.00000    0.01012    0.00819 =
         0.00731   -0.00342   -0.00315    0.00143
W11A  8    0.599772    0.473124    0.683707    21.00000    0.01031    0.00997 =
         0.00730   -0.00326   -0.00132    0.00087
W12A  8    0.861002    0.560008    0.598462    21.00000    0.01024    0.01336 =
         0.00987   -0.00386   -0.00421    0.00213
S1A   7    0.471460    0.901306    0.271859    21.00000    0.01941    0.01532 =
         0.01461   -0.00357   -0.00866    0.00407
S2A   7    0.620411    1.078259    0.444217    21.00000    0.02004    0.00938 =
         0.01539   -0.00468   -0.00537    0.00397
S3A   7    0.876504    1.038992    0.143119    21.00000    0.01621    0.01301 =
         0.01309   -0.00390   -0.00107    0.00262
S4A   7    0.585035    0.497562    0.284694    21.00000    0.01549    0.01700 =
         0.01217   -0.00896   -0.00310   -0.00071
S5A   7    0.271576    0.533980    0.626979    21.00000    0.01164    0.01993 =
         0.01600   -0.00839   -0.00030   -0.00179
S6A   7    0.404973    0.720824    0.791861    21.00000    0.01185    0.01569 =
         0.00907   -0.00541    0.00005    0.00179
S7A   7    0.871513    0.858213    0.661036    21.00000    0.01719    0.01860 =
         0.01416   -0.00830   -0.00634    0.00060
S8A   7    1.145797    0.831964    0.353770    21.00000    0.00815    0.02465 =
         0.01370   -0.01013   -0.00394   -0.00123
S9A   7    0.991865    0.626635    0.166072    21.00000    0.01104    0.01645 =
         0.00944   -0.00760   -0.00173    0.00354
S10A  7    0.803222    0.314190    0.471345    21.00000    0.02152    0.01091 =
         0.01556   -0.00858   -0.00808    0.00610
S11A  7    0.503272    0.353582    0.814246    21.00000    0.02155    0.01510 =
         0.01012   -0.00203   -0.00072   -0.00091
S12A  7    0.971808    0.515404    0.663789    21.00000    0.01579    0.02150 =
         0.01520   -0.00786   -0.00929    0.00774
O1A   4    0.611290    0.673929    0.444640    21.00000    0.01521    0.01247 =
         0.00899   -0.00341   -0.00601   -0.00043
O2A   4    0.678874    0.760206    0.531240    21.00000    0.01108    0.01124 =
         0.01115   -0.00341   -0.00302    0.00122
O3A   4    0.817430    0.743678    0.380074    21.00000    0.00926    0.00847 =
         0.00437   -0.00034   -0.00010    0.00240
O4A   4    0.726552    0.581078    0.539513    21.00000    0.01434    0.00758 =
         0.00814   -0.00532   -0.00212    0.00386
O5A   4    0.566487    0.875484    0.422845    21.00000    0.01160    0.01225 =
         0.01042   -0.00569   -0.00413    0.00138
O6A   4    0.767286    0.939191    0.361754    21.00000    0.01734    0.00883 =
         0.00660   -0.00167   -0.00436    0.00450
O7A   4    0.696346    0.853287    0.279376    21.00000    0.01247    0.01471 =
         0.01441   -0.00719   -0.00535    0.00005
O8A   4    0.564575    0.701326    0.305416    21.00000    0.00856    0.01432 =
         0.01137   -0.00587   -0.00110    0.00021
O9A   4    0.428170    0.717242    0.457850    21.00000    0.01259    0.01659 =
         0.00874   -0.00422   -0.00175    0.00197
O10A  4    0.538355    0.858895    0.589110    21.00000    0.01056    0.01043 =
         0.00782    0.00064   -0.00085   -0.00038
O11A  4    0.745269    0.925044    0.531645    21.00000    0.01323    0.01597 =
         0.01025   -0.00685   -0.00347    0.00140
O12A  4    0.958524    0.897811    0.291645    21.00000    0.00990    0.01315 =
         0.01082   -0.00785   -0.00163   -0.00017
O13A  4    0.894440    0.809095    0.205654    21.00000    0.01621    0.01327 =
         0.00614   -0.00415   -0.00112    0.00446
O14A  4    0.473721    0.539809    0.462247    21.00000    0.01484    0.01437 =
         0.01408   -0.00602   -0.00712   -0.00093
O15A  4    0.456668    0.680024    0.611830    21.00000    0.01102    0.00933 =
         0.01254   -0.00197   -0.00410    0.00346
O16A  4    0.650676    0.764562    0.685489    21.00000    0.01684    0.01023 =
         0.01086   -0.00149   -0.00591   -0.00116
O17A  4    0.904261    0.829710    0.476143    21.00000    0.01340    0.01051 =
         0.00867   -0.00089   -0.00232   -0.00185
O18A  4    1.005864    0.718605    0.300959    21.00000    0.01213    0.00917 =
         0.00863   -0.00228   -0.00321    0.00304
O19A  4    0.755038    0.641284    0.288263    21.00000    0.01096    0.01350 =
         0.01231   -0.00640   -0.00505    0.00126
O20A  4    0.664971    0.486618    0.441284    21.00000    0.01483    0.01252 =
         0.01018   -0.00573   -0.00385    0.00054
O21A  4    0.504468    0.504701    0.618965    21.00000    0.01242    0.01361 =
         0.00892   -0.00356   -0.00109   -0.00157
O22A  4    0.568532    0.590898    0.704998    21.00000    0.01544    0.01255 =
         0.00829   -0.00338   -0.00702    0.00480
O23A  4    0.813213    0.671054    0.627692    21.00000    0.01222    0.01361 =
         0.01496   -0.00572   -0.00643   -0.00213
O24A  4    0.948130    0.655669    0.481800    21.00000    0.01449    0.01889 =
         0.01140   -0.00773   -0.00224    0.00139
O25A  4    0.866607    0.550173    0.381759    21.00000    0.01457    0.01173 =
         0.01440   -0.00481   -0.00686    0.00386
O26A  4    0.657870    0.394449    0.612981    21.00000    0.01300    0.01753 =
         0.00718   -0.00457    0.00069   -0.00358
O27A  4    0.729392    0.481402    0.699108    21.00000    0.01770    0.00848 =
         0.00751   -0.00152   -0.00246    0.00141
O28A  4    0.864013    0.460754    0.550353    21.00000    0.01174    0.01425 =
         0.00602   -0.00133   -0.00087    0.00427
PART  2
W1B   8    0.549789    0.821782    0.354673   -21.00000    0.01072    0.00589 =
         0.00698   -0.00234   -0.00546    0.00349
W2B   8    0.644102    0.930803    0.459475   -21.00000    0.01460    0.01241 =
         0.00849   -0.00530   -0.00665    0.00438
W3B   8    0.812209    0.906080    0.269101   -21.00000    0.01003    0.00812 =
         0.00352    0.00018   -0.00120   -0.00008
W4B   8    0.617767    0.573915    0.357835   -21.00000    0.01276    0.01230 =
         0.00981   -0.00713   -0.00670    0.00113
W5B   8    0.430334    0.590736    0.571104   -21.00000    0.00766    0.00904 =
         0.00526   -0.00055   -0.00535    0.00092
W6B   8    0.511899    0.709331    0.678842   -21.00000    0.00387    0.01276 =
         0.00330   -0.00294    0.00158    0.00166
W7B   8    0.800203    0.798070    0.595142   -21.00000    0.01223    0.01245 =
         0.01105   -0.00596   -0.00575    0.00078
W8B   8    0.973384    0.785653    0.401207   -21.00000    0.00383    0.01004 =
         0.00736   -0.00490   -0.00035    0.00131
W9B   8    0.881703    0.656330    0.284396   -21.00000    0.00615    0.00789 =
         0.00536   -0.00318   -0.00076    0.00146
W10B  8    0.760324    0.451557    0.481472   -21.00000    0.01439    0.00944 =
         0.00833   -0.00390   -0.00626    0.00327
W11B  8    0.577903    0.480708    0.691936   -21.00000    0.00728    0.00707 =
         0.00297   -0.00082    0.00092    0.00069
W12B  8    0.868470    0.572718    0.596589   -21.00000    0.00744    0.01554 =
         0.00486   -0.00070   -0.00363    0.00032
S1B   7    0.441170    0.864986    0.288629   -21.00000    0.01262    0.01539 =
         0.01144   -0.00395   -0.00742    0.00490
S2B   7    0.607988    1.064953    0.482172   -21.00000    0.02327    0.01373 =
         0.00960   -0.00307   -0.00749    0.00740
S3B   7    0.908867    1.026312    0.138474   -21.00000    0.00858    0.00688 =
         0.00616   -0.00322    0.00069    0.00142
S4B   7    0.539094    0.521274    0.292653   -21.00000    0.00791    0.01528 =
         0.01350   -0.00948   -0.00402   -0.00091
S5B   7    0.267683    0.548644    0.596697   -21.00000    0.01489    0.02401 =
         0.02005   -0.01230   -0.00549    0.00013
S6B   7    0.422685    0.756803    0.785087   -21.00000    0.01843    0.00822 =
         0.01443   -0.00536   -0.00455    0.00026
S7B   7    0.825527    0.881620    0.668800   -21.00000    0.01702    0.01298 =
         0.01657   -0.00912   -0.00746    0.00277
S8B   7    1.140689    0.846016    0.323545   -21.00000    0.01285    0.02189 =
         0.01137   -0.00562   -0.01036    0.00201
S9B   7    1.008683    0.661570    0.160820   -21.00000    0.01596    0.01603 =
         0.01427   -0.00645   -0.00629    0.00140
S10B  7    0.791587    0.302370    0.510732   -21.00000    0.02402    0.01475 =
         0.00737   -0.00373   -0.01131    0.00819
S11B  7    0.535037    0.341514    0.807902   -21.00000    0.02630    0.01059 =
         0.00264   -0.00065   -0.00206   -0.00406
S12B  7    0.941696    0.478440    0.679679   -21.00000    0.02056    0.01868 =
         0.01752   -0.01006   -0.01283    0.00735
O1B   4    0.683123    0.800168    0.413690   -21.00000    0.00307    0.00314 =
         0.00326   -0.00094   -0.00142    0.00064
O2B   4    0.729627    0.616815    0.423924   -21.00000    0.00366    0.00365 =
         0.00389   -0.00128   -0.00152    0.00064
O3B   4    0.596132    0.638919    0.567914   -21.00000    0.01075    0.01067 =
         0.01075   -0.00430   -0.00426    0.00187
O4B   4    0.801636    0.707137    0.508255   -21.00000    0.00433    0.00428 =
         0.00409   -0.00164   -0.00170    0.00082
O5B   4    0.550666    0.917770    0.404691   -21.00000    0.01091    0.01090 =
         0.01028   -0.00503   -0.00407    0.00071
O6B   4    0.755631    0.984003    0.339157   -21.00000    0.00669    0.00617 =
         0.00629   -0.00299   -0.00201    0.00139
O7B   4    0.682136    0.899547    0.253963   -21.00000    0.00910    0.00980 =
         0.00826   -0.00342   -0.00441    0.00070
O8B   4    0.599723    0.709549    0.322702   -21.00000    0.00743    0.00602 =
         0.00768   -0.00287   -0.00246    0.00218
O9B   4    0.468417    0.724627    0.473182   -21.00000    0.00475    0.00665 =
         0.00597   -0.00172   -0.00314   -0.00076
O10B  4    0.547485    0.823832    0.571782   -21.00000    0.02015    0.01956 =
         0.02065   -0.00808   -0.00820    0.00195
O11B  4    0.748051    0.897110    0.512683   -21.00000    0.00730    0.00905 =
         0.00878   -0.00235   -0.00424    0.00077
O12B  4    0.906058    0.872796    0.333084   -21.00000    0.01088    0.01090 =
         0.00947   -0.00455   -0.00412    0.00169
O13B  4    0.846926    0.788180    0.248335   -21.00000    0.00939    0.01133 =
         0.00936   -0.00398   -0.00487    0.00132
O14B  4    0.507929    0.547674    0.475074   -21.00000    0.00564    0.00605 =
         0.00482   -0.00234   -0.00111    0.00146
O15B  4    0.403434    0.661103    0.652674   -21.00000    0.00653    0.00868 =
         0.00738   -0.00243   -0.00384    0.00133
O16B  4    0.656518    0.736706    0.664195   -21.00000    0.01359    0.01138 =
         0.01165   -0.00548   -0.00491    0.00213
O17B  4    0.936264    0.840350    0.492053   -21.00000    0.00870    0.00820 =
         0.00803   -0.00323   -0.00324    0.00175
O18B  4    0.953723    0.697788    0.344240   -21.00000    0.00807    0.00775 =
         0.00717   -0.00316   -0.00351    0.00209
O19B  4    0.759358    0.611871    0.268047   -21.00000    0.00595    0.00694 =
         0.00597   -0.00157   -0.00330    0.00148
O20B  4    0.667230    0.455912    0.423105   -21.00000    0.00783    0.00736 =
         0.00824   -0.00333   -0.00274    0.00086
O21B  4    0.455861    0.481037    0.660450   -21.00000    0.01206    0.01214 =
         0.01045   -0.00428   -0.00450    0.00107
O22B  4    0.519582    0.570660    0.748990   -21.00000    0.01178    0.01140 =
         0.01162   -0.00504   -0.00456    0.00144
O23B  4    0.844494    0.678586    0.644277   -21.00000    0.00666    0.00731 =
         0.00705   -0.00356   -0.00131    0.00220
O24B  4    0.985422    0.659399    0.496762   -21.00000    0.00856    0.00916 =
         0.00850   -0.00314   -0.00393    0.00115
O25B  4    0.873829    0.520372    0.362213   -21.00000    0.00756    0.00759 =
         0.00764   -0.00228   -0.00367    0.00162
O26B  4    0.647528    0.444284    0.587559   -21.00000    0.01744    0.01805 =
         0.01890   -0.00598   -0.00837    0.00246
O27B  4    0.716600    0.526764    0.674148   -21.00000    0.00846    0.00669 =
         0.00766   -0.00259   -0.00246    0.00323
O28B  4    0.849146    0.505120    0.529979   -21.00000    0.01052    0.01059 =
         0.01095   -0.00398   -0.00339    0.00290
PART  0
N1X   3    0.270096    1.089429    0.932222    10.50000    0.01689    0.01706 =
         0.00882   -0.00579   -0.00696    0.00438
C1X   1    0.171761    1.015632    1.107254    10.50000    0.01490    0.01573 =
         0.01477   -0.00542   -0.00544    0.00327
AFIX 137
H1XA  2    0.172607    1.067268    1.130872    10.50000   -1.50000
H1XB  2    0.206714    0.961134    1.134760    10.50000   -1.50000
H1XC  2    0.098075    0.989366    1.123221    10.50000   -1.50000
AFIX   0
C2X   1    0.228521    1.059270    1.006743    10.50000    0.00561    0.00780 =
         0.00744   -0.00168   -0.00406    0.00169
C3Y   1    0.224199    1.336440    0.849152    10.50000    0.01382    0.01503 =
         0.01385   -0.00491   -0.00522    0.00325
AFIX 137
H3YA  2    0.169799    1.359044    0.824430    10.50000   -1.50000
H3YB  2    0.249164    1.278782    0.835878    10.50000   -1.50000
H3YC  2    0.284037    1.390879    0.820392    10.50000   -1.50000
AFIX   0
C4Y   1    0.178797    1.307491    0.948836    10.50000    0.00549    0.00704 =
         0.00633   -0.00186   -0.00429    0.00147
N2Y   3    0.137314    1.281166    1.025088    10.50000    0.02447    0.01703 =
         0.00798   -0.00661   -0.01064    0.00480
HKLF    4


REM  231221_re in P1
REM wR2 = 0.0686, GooF = S = 1.040, Restrained GooF = 1.034 for all data
REM R1 = 0.0245 for 22987 Fo > 4sig(Fo) and 0.0248 for all 23134 data
REM 1903 parameters refined using 303 restraints

END

WGHT      0.0541      1.8248

REM Highest difference peak  1.796,  deepest hole -1.547,  1-sigma level  0.210
Q1    1   0.2365  1.0776  1.0124  11.00000  0.05    1.80
Q2    1   0.1846  1.3342  0.9421  11.00000  0.05    1.77
Q3    1   0.1581  1.3136  1.0133  11.00000  0.05    1.68
Q4    1   0.2636  1.1160  0.9267  11.00000  0.05    1.66
Q5    1   0.2614  1.0963  0.9669  11.00000  0.05    1.59
Q6    1   0.2574  1.0669  0.9352  11.00000  0.05    1.57
Q7    1   0.1963  1.0412  1.1138  11.00000  0.05    1.33
Q8    1   0.2519  1.3780  0.8469  11.00000  0.05    1.29
Q9    1   0.2162  1.3149  0.8413  11.00000  0.05    1.20
Q10   1   0.2103  1.3519  0.8320  11.00000  0.05    1.12
Q11   1   0.1626  1.0003  1.1014  11.00000  0.05    1.09
Q12   1   1.3203 -0.2622  0.5758  11.00000  0.05    0.71
Q13   1   1.0953  0.6490  0.3737  11.00000  0.05    0.70
Q14   1   1.1369  0.1013  0.6512  11.00000  0.05    0.65
Q15   1   1.1597  0.1177  0.6251  11.00000  0.05    0.65
Q16   1   1.1349  0.2431  0.3216  11.00000  0.05    0.64
Q17   1   1.2824  0.9650  0.2955  11.00000  0.05    0.64
Q18   1   0.1755  0.6402  1.1622  11.00000  0.05    0.63
;
_shelx_res_checksum              87094

_shelx_hkl_file                  
;
 -17  -1  -9 230.391 85.0547   1
 -17  -1  -8 12250.0 521.350   1
 -17  -1  -8 13980.1 798.669   3
 -17  -1  -7 5024.03 336.491   1
 -17  -1  -7 4691.52 363.183   2
 -17  -1  -7 4782.08 473.752   3
 -17   0  -9 11033.2 491.769   1
 -17   0  -8 1620.52 194.314   1
 -17   0  -8 1833.56 310.545   3
 -17   0  -7 595.159 122.535   1
 -17   0  -7 725.856 203.951   3
 -17   0  -6 12344.5 531.497   1
 -17   0  -6 12177.5 575.032   2
 -17   0  -6 13874.8 777.286   3
 -17   1  -8 618.978 128.553   1
 -17   1  -8 678.481 200.692   3
 -17   1  -7 4263.51 311.465   1
 -17   1  -7 4397.26 452.755   3
 -17   1  -6 6483.25 385.352   1
 -17   1  -6 6123.88 523.650   3
 -16  -6 -12 14068.5 537.054   1
 -16  -6 -12 15721.2 871.187   3
 -16  -6 -11 1250.65 259.120   3
 -16  -6 -11 988.634 150.617   1
 -16  -6 -10 15175.0 573.009   1
 -16  -6 -10 14892.1 808.858   3
 -16  -6 -10 16612.0 667.881   2
 -16  -6  -9 11139.2 491.300   1
 -16  -6  -9 9990.42 653.019   3
 -16  -6  -9 10910.4 534.966   2
 -16  -6  -8 3926.22 330.506   2
 -16  -6  -8 3565.80 282.059   1
 -16  -5 -13 8322.92 404.561   1
 -16  -5 -13 8808.03 670.588   3
 -16  -5 -12 15917.0 565.482   1
 -16  -5 -12 15558.1 858.035   3
 -16  -5 -11 698.693 196.710   3
 -16  -5 -11 454.318 110.291   1
 -16  -5 -10 52968.1 1543.17   3
 -16  -5 -10 62640.5 1174.87   1
 -16  -5  -9 123974. 1820.31   2
 -16  -5  -9 113320. 1634.28   1
 -16  -5  -8 49956.1 1136.68   2
 -16  -5  -8 46305.8 996.624   1
 -16  -5  -7 2830.96 277.851   2
 -16  -5  -7 3254.58 272.088   1
 -16  -5  -6 20351.1 735.488   2
 -16  -5  -6 21044.4 677.114   1
 -16  -5  -6 22078.5 936.351   3
 -16  -4 -13 10434.7 460.001   1
 -16  -4 -13 11294.7 768.126   3
 -16  -4 -12 11943.6 755.035   3
 -16  -4 -12 11060.1 463.724   1
 -16  -4 -11 120.544 128.149   3
 -16  -4 -11 206.954 76.8230   1
 -16  -4 -10 42908.5 1403.69   3
 -16  -4 -10 45393.6 985.700   1
 -16  -4  -9 115123. 1573.03   1
 -16  -4  -8 88407.3 1525.50   2
 -16  -4  -8 98953.9 2045.66   3
 -16  -4  -7 8127.32 460.044   2
 -16  -4  -7 8226.86 590.911   3
 -16  -4  -7 8506.79 433.495   1
 -16  -4  -6 1076.57 170.953   2
 -16  -4  -6 876.838 147.097   1
 -16  -4  -6 1133.46 229.583   3
 -16  -4  -5 6562.09 412.439   2
 -16  -4  -5 5501.18 358.590   1
 -16  -4  -5 6474.92 514.231   3
 -16  -4  -4 6159.87 401.333   2
 -16  -4  -4 7264.76 535.025   3
 -16  -3 -14 25255.7 698.856   1
 -16  -3 -14 27062.9 1156.13   3
 -16  -3 -13 20183.9 995.697   3
 -16  -3 -13 18762.8 619.664   1
 -16  -3 -12 17879.4 926.494   3
 -16  -3 -12 17041.1 588.063   1
 -16  -3 -11 808.122 218.398   3
 -16  -3 -11 909.510 144.576   1
 -16  -3 -10 213.442 79.2859   1
 -16  -3  -9 7710.86 400.985   1
 -16  -3  -8 14579.6 606.916   2
 -16  -3  -8 13973.5 787.797   3
 -16  -3  -8 13513.4 533.821   1
 -16  -3  -7 2924.71 277.382   2
 -16  -3  -7 3297.43 378.594   3
 -16  -3  -7 3047.56 258.968   1
 -16  -3  -6 343.860 106.375   2
 -16  -3  -6 163.151 80.7825   1
 -16  -3  -5 4094.05 327.232   2
 -16  -3  -5 3941.97 298.194   1
 -16  -3  -5 3871.21 404.581   3
 -16  -3  -4 6023.85 395.523   2
 -16  -3  -4 5617.69 362.689   1
 -16  -3  -4 5677.31 471.336   3
 -16  -3  -3 2515.89 252.231   1
 -16  -3  -3 3115.88 346.045   3
 -16  -2 -14 1677.18 183.778   1
 -16  -2 -14 1622.82 307.579   3
 -16  -2 -13 24242.1 1079.19   3
 -16  -2 -13 22119.5 651.035   1
 -16  -2 -12 24163.1 1068.34   3
 -16  -2 -12 25539.0 724.862   1
 -16  -2 -11 364.525 155.109   3
 -16  -2 -11 275.109 95.3960   1
 -16  -2 -10 1171.60 160.425   1
 -16  -2  -9 2833.38 249.678   1
 -16  -2  -8 14351.5 558.421   1
 -16  -2  -8 15592.3 849.990   3
 -16  -2  -7 5888.41 354.441   1
 -16  -2  -7 5929.31 508.694   3
 -16  -2  -6 2244.55 227.162   1
 -16  -2  -6 2187.89 314.259   3
 -16  -2  -5 12854.5 571.847   2
 -16  -2  -5 14254.9 756.600   3
 -16  -2  -5 13165.5 552.697   1
 -16  -2  -4 1029.76 213.483   3
 -16  -2  -4 777.024 150.249   2
 -16  -2  -4 537.317 120.869   1
 -16  -2  -3 8577.12 573.816   3
 -16  -2  -3 7719.82 427.101   1
 -16  -2  -3 7347.07 435.887   2
 -16  -1 -13 1302.53 168.669   1
 -16  -1 -13 1055.18 254.209   3
 -16  -1 -12 1416.97 177.019   1
 -16  -1 -12 1818.05 314.253   3
 -16  -1 -11 889.225 139.346   1
 -16  -1 -11 1128.05 247.099   3
 -16  -1 -10 5282.47 332.644   1
 -16  -1  -9 7510.56 396.336   1
 -16  -1  -8 29132.3 771.626   1
 -16  -1  -8 28541.8 1123.02   3
 -16  -1  -7 11062.7 691.520   3
 -16  -1  -7 12338.0 506.287   1
 -16  -1  -7 12153.8 574.313   2
 -16  -1  -6 29918.8 1122.66   3
 -16  -1  -6 27256.8 778.430   1
 -16  -1  -6 29587.5 860.129   2
 -16  -1  -5 96961.4 1972.80   3
 -16  -1  -5 102081. 1600.33   2
 -16  -1  -5 98729.6 1485.51   1
 -16  -1  -4 50491.4 1065.01   1
 -16  -1  -4 49604.1 1123.91   2
 -16  -1  -4 51163.1 1420.23   3
 -16  -1  -3 1896.76 230.699   2
 -16  -1  -3 2398.66 320.070   3
 -16  -1  -2 13490.6 695.519   3
 -16  -1  -2 15120.1 610.465   1
 -16  -1  -2 14834.1 621.729   2
 -16   0 -13 21941.3 670.699   1
 -16   0 -13 20893.3 1023.77   3
 -16   0 -12 5459.85 337.324   1
 -16   0 -12 5557.81 532.000   3
 -16   0 -11 95.6900 59.6543   1
 -16   0 -11 105.627 116.491   3
 -16   0 -10 4083.58 299.141   1
 -16   0  -9 8913.20 440.524   1
 -16   0  -8 12255.5 510.225   1
 -16   0  -8 14513.8 792.411   3
 -16   0  -7 6895.42 388.485   1
 -16   0  -7 6964.79 552.389   3
 -16   0  -6 23989.3 774.746   2
 -16   0  -6 22373.5 701.402   1
 -16   0  -6 21740.3 958.843   3
 -16   0  -5 138627. 1897.57   2
 -16   0  -5 131726. 1716.26   1
 -16   0  -4 117880. 1752.82   2
 -16   0  -4 115043. 1620.41   1
 -16   0  -3 23712.2 755.090   1
 -16   0  -3 24875.8 944.241   3
 -16   0  -2 1431.93 200.977   1
 -16   0  -2 1582.71 213.054   2
 -16   0  -2 1583.31 252.491   3
 -16   0  -1 9369.35 494.087   1
 -16   0  -1 9718.75 500.141   2
 -16   0  -1 9797.90 565.867   3
 -16   1 -13 5128.46 322.774   1
 -16   1 -13 5454.79 521.432   3
 -16   1 -12 636.792 121.944   1
 -16   1 -12 818.133 215.952   3
 -16   1 -11 842.391 134.263   1
 -16   1 -11 812.407 210.765   3
 -16   1 -10 6467.72 360.220   1
 -16   1 -10 6873.72 569.860   3
 -16   1  -9 7434.38 390.735   1
 -16   1  -8 15632.1 571.975   1
 -16   1  -8 17903.3 890.914   3
 -16   1  -7 9588.49 456.341   1
 -16   1  -7 9647.40 640.266   3
 -16   1  -6 537.769 115.981   1
 -16   1  -6 556.887 177.506   3
 -16   1  -5 37528.2 968.862   2
 -16   1  -5 38206.3 912.089   1
 -16   1  -5 37305.7 1227.47   3
 -16   1  -4 49212.8 1118.69   2
 -16   1  -4 49967.0 1363.00   3
 -16   1  -3 25419.4 808.591   2
 -16   1  -3 26841.9 811.998   1
 -16   1  -3 25301.6 939.022   3
 -16   1  -2 366.111 110.819   2
 -16   1  -2 293.394 98.7976   1
 -16   1  -2 354.630 125.667   3
 -16   1  -1 1786.07 222.284   1
 -16   1  -1 2108.21 238.378   2
 -16   1  -1 2299.84 269.785   3
 -16   2 -12 4793.33 475.671   3
 -16   2 -11 797.563 136.076   1
 -16   2 -11 924.552 217.695   3
 -16   2 -10 908.296 138.105   1
 -16   2 -10 1008.07 234.239   3
 -16   2  -9 10573.3 469.301   1
 -16   2  -8 33078.6 836.334   1
 -16   2  -8 34925.1 1234.29   3
 -16   2  -7 15420.1 567.065   1
 -16   2  -7 17501.9 845.587   3
 -16   2  -6 4975.06 331.359   1
 -16   2  -6 5154.26 454.780   3
 -16   2  -5 927.083 154.590   1
 -16   2  -5 927.384 200.812   3
 -16   2  -4 9729.52 483.549   1
 -16   2  -4 9642.79 491.920   2
 -16   2  -4 10679.9 616.186   3
 -16   2  -3 1426.50 191.774   1
 -16   2  -3 1400.93 195.205   2
 -16   2  -3 1224.20 209.688   3
 -16   2  -2 1019.96 174.979   2
 -16   2  -2 770.613 149.623   1
 -16   2  -2 1018.01 185.136   3
 -16   2  -1 1321.99 199.182   1
 -16   2  -1 1358.46 188.779   2
 -16   2  -1 1658.44 215.726   3
 -16   3 -11 8771.97 638.311   3
 -16   3 -10 20289.3 954.587   3
 -16   3  -9 7315.83 392.374   1
 -16   3  -8 4117.08 302.494   1
 -16   3  -8 4384.78 430.592   3
 -16   3  -7 3715.06 283.885   1
 -16   3  -7 4327.68 417.097   3
 -16   3  -6 3022.22 350.235   3
 -16   3  -6 2600.50 245.240   1
 -16   3  -5 12840.0 676.267   3
 -16   3  -5 11871.3 529.162   1
 -16   3  -4 36207.4 1104.08   3
 -16   3  -4 34066.5 897.498   1
 -16   3  -3 21174.5 812.531   3
 -16   3  -3 19975.5 697.109   1
 -16   3  -3 18801.7 690.931   2
 -16   3  -2 565.268 140.057   3
 -16   3  -2 577.283 128.379   2
 -16   3  -2 487.201 122.817   1
 -16   3  -1 24991.8 800.377   3
 -16   3  -1 26561.1 818.681   2
 -16   3  -1 25874.1 844.347   1
 -16   4 -10 85058.7 1958.81   3
 -16   4  -9 29881.9 1134.94   3
 -16   4  -8 7573.04 398.125   1
 -16   4  -7 826.354 200.648   3
 -16   4  -7 663.387 124.539   1
 -16   4  -6 5415.23 451.682   3
 -16   4  -6 5229.62 349.750   1
 -16   4  -5 4756.22 413.791   3
 -16   4  -5 3907.39 311.141   1
 -16   4  -4 7789.48 505.153   3
 -16   4  -4 6943.27 408.775   1
 -16   4  -3 22119.2 741.189   1
 -16   4  -3 23397.5 768.586   2
 -16   4  -2 2742.62 274.117   3
 -16   4  -2 2599.21 263.878   1
 -16   4  -2 2925.66 281.818   2
 -16   4  -1 81614.0 1352.04   3
 -16   4  -1 82412.0 1439.13   2
 -16   5  -7 347.901 134.111   3
 -16   5  -7 315.354 95.2508   1
 -16   5  -6 306.608 128.605   3
 -16   5  -6 203.422 82.1835   1
 -16   5  -5 5978.09 438.982   3
 -16   5  -5 5239.31 359.057   1
 -16   5  -4 26877.5 889.546   3
 -16   5  -4 24920.1 781.800   1
 -16   5  -3 28070.9 863.125   3
 -16   5  -3 14215.5 600.603   1
 -16   5  -2 1372.80 190.262   3
 -16   5  -2 1323.39 191.542   1
 -16   5  -2 1290.09 189.786   2
 -16   6  -6 79.0732 82.8324   3
 -16   6  -6 65.1531 62.3501   1
 -16   6  -5 4789.65 388.079   3
 -16   6  -5 4907.05 354.060   1
 -16   6  -4 29253.5 921.753   3
 -16   6  -4 26169.8 810.903   1
 -16   6  -3 26374.7 828.344   3
 -16   6  -3 25583.7 809.236   1
 -15  -8 -13 26352.3 719.202   1
 -15  -8 -13 25820.2 1068.12   3
 -15  -8 -12 33962.7 821.634   1
 -15  -8 -12 36686.7 1255.84   3
 -15  -8 -11 2229.63 217.657   1
 -15  -8 -11 2457.49 330.525   3
 -15  -8 -10 1044.23 151.053   1
 -15  -8 -10 1281.29 187.337   2
 -15  -8 -10 1201.21 236.598   3
 -15  -8  -9 2284.60 246.655   2
 -15  -8  -9 2223.15 307.298   3
 -15  -8  -8 20128.9 677.410   1
 -15  -8  -8 19824.5 869.358   3
 -15  -8  -8 20722.6 726.691   2
 -15  -8  -7 40923.2 942.400   1
 -15  -8  -7 41740.1 1029.36   2
 -15  -7 -15 4058.78 288.774   1
 -15  -7 -15 4578.84 482.367   3
 -15  -7 -14 1711.63 185.284   1
 -15  -7 -14 1819.74 304.514   3
 -15  -7 -13 1045.83 148.125   1
 -15  -7 -13 1224.47 256.434   3
 -15  -7 -12 250.288 86.7398   1
 -15  -7 -12 260.644 133.310   3
 -15  -7 -11 134.611 74.7737   1
 -15  -7 -11 330.887 138.506   3
 -15  -7 -10 524.161 112.676   1
 -15  -7 -10 670.794 144.969   2
 -15  -7 -10 663.622 182.402   3
 -15  -7  -9 167.678 71.3251   1
 -15  -7  -9 79.2874 68.6031   2
 -15  -7  -9 148.212 105.038   3
 -15  -7  -8 1016.11 168.825   2
 -15  -7  -8 808.877 144.853   1
 -15  -7  -7 9434.84 452.890   1
 -15  -7  -7 8953.81 478.069   2
 -15  -7  -6 4697.25 329.520   1
 -15  -7  -6 4989.64 358.946   2
 -15  -7  -5 604.626 123.569   1
 -15  -7  -5 649.342 143.358   2
 -15  -7  -5 723.205 169.255   3
 -15  -6 -15 15271.6 864.008   3
 -15  -6 -15 16887.5 567.702   1
 -15  -6 -14 10943.3 721.807   3
 -15  -6 -14 10654.2 449.485   1
 -15  -6 -13 10772.5 700.525   3
 -15  -6 -13 11648.3 475.053   1
 -15  -6 -12 39548.6 1316.95   3
 -15  -6 -12 38988.8 872.690   1
 -15  -6 -11 14731.1 805.437   3
 -15  -6 -11 13994.7 521.858   1
 -15  -6 -10 2072.73 209.569   1
 -15  -6 -10 2857.14 355.421   3
 -15  -6  -9 26897.5 751.206   1
 -15  -6  -9 26106.1 805.612   2
 -15  -6  -8 2387.99 233.074   1
 -15  -6  -8 2238.37 241.791   2
 -15  -6  -7 6795.51 514.104   3
 -15  -6  -7 6364.00 398.019   2
 -15  -6  -7 5731.76 354.045   1
 -15  -6  -6 23678.0 930.423   3
 -15  -6  -6 22794.5 752.797   2
 -15  -6  -5 5305.80 435.629   3
 -15  -6  -5 5355.59 340.434   1
 -15  -6  -5 5275.96 368.654   2
 -15  -6  -4 6062.67 371.897   1
 -15  -6  -4 6477.51 410.832   2
 -15  -6  -4 5676.28 443.433   3
 -15  -5 -16 3121.25 409.652   3
 -15  -5 -16 2792.88 231.978   1
 -15  -5 -15 24498.0 1094.73   3
 -15  -5 -15 24358.8 674.689   1
 -15  -5 -14 13242.1 800.299   3
 -15  -5 -14 11795.5 481.186   1
 -15  -5 -13 6198.00 534.262   3
 -15  -5 -13 5993.89 342.176   1
 -15  -5 -12 19917.7 947.014   3
 -15  -5 -12 21502.0 646.203   1
 -15  -5 -11 6294.13 526.982   3
 -15  -5 -11 5823.27 338.760   1
 -15  -5 -10 13839.4 526.490   1
 -15  -5  -9 68253.0 1193.59   1
 -15  -5  -9 77256.2 1374.10   2
 -15  -5  -8 49176.6 1005.15   1
 -15  -5  -8 51219.3 1135.30   2
 -15  -5  -8 50223.4 1408.06   3
 -15  -5  -7 806.707 134.994   1
 -15  -5  -7 549.403 133.577   2
 -15  -5  -7 909.879 204.080   3
 -15  -5  -6 30462.1 798.548   1
 -15  -5  -6 30862.1 1076.89   3
 -15  -5  -6 33128.0 899.721   2
 -15  -5  -5 14414.0 722.290   3
 -15  -5  -5 12986.6 586.334   2
 -15  -5  -4 1263.87 174.231   1
 -15  -5  -4 1925.17 274.675   3
 -15  -5  -4 2050.86 233.947   2
 -15  -5  -3 2315.46 236.960   1
 -15  -5  -3 2412.17 287.093   3
 -15  -5  -3 2158.69 240.916   2
 -15  -5  -2 3668.97 351.912   3
 -15  -5  -2 3211.33 292.431   2
 -15  -4 -16 3920.18 450.673   3
 -15  -4 -16 4053.12 278.164   1
 -15  -4 -15 8618.59 399.075   1
 -15  -4 -15 8416.97 656.347   3
 -15  -4 -14 6785.91 363.486   1
 -15  -4 -14 8034.25 628.332   3
 -15  -4 -13 3263.42 252.752   1
 -15  -4 -13 3824.57 431.045   3
 -15  -4 -12 1205.79 157.685   1
 -15  -4 -12 1834.14 303.934   3
 -15  -4 -11 48.7028 47.3740   1
 -15  -4 -11 24.5724 96.5985   3
 -15  -4 -10 8304.02 410.355   1
 -15  -4  -9 58327.0 1582.67   3
 -15  -4  -9 63983.3 1152.80   1
 -15  -4  -8 86764.5 1862.27   3
 -15  -4  -8 89688.6 1344.08   1
 -15  -4  -7 21163.6 723.796   2
 -15  -4  -7 22455.9 943.695   3
 -15  -4  -7 20923.8 657.742   1
 -15  -4  -6 3548.21 296.962   2
 -15  -4  -6 3550.68 275.019   1
 -15  -4  -6 3655.63 379.321   3
 -15  -4  -5 13509.6 574.243   2
 -15  -4  -5 13447.5 531.909   1
 -15  -4  -5 14648.7 726.036   3
 -15  -4  -4 14557.3 601.765   2
 -15  -4  -4 13507.8 539.433   1
 -15  -4  -4 14623.4 720.013   3
 -15  -4  -3 58879.9 1203.04   2
 -15  -4  -3 57739.3 1386.45   3
 -15  -4  -2 42369.5 1021.57   2
 -15  -4  -2 41565.4 1174.59   3
 -15  -4  -1 10913.6 528.022   2
 -15  -4  -1 9633.81 488.412   1
 -15  -3 -16 2115.53 341.131   3
 -15  -3 -16 1951.14 195.157   1
 -15  -3 -15 36.0468 106.280   3
 -15  -3 -15 34.1928 45.9125   1
 -15  -3 -14 3729.96 433.462   3
 -15  -3 -14 4045.79 277.660   1
 -15  -3 -13 6715.51 573.554   3
 -15  -3 -13 7117.32 365.267   1
 -15  -3 -12 9677.92 428.133   1
 -15  -3 -12 11161.2 723.386   3
 -15  -3 -11 3873.48 423.215   3
 -15  -3 -11 4093.25 280.004   1
 -15  -3 -10 991.791 143.060   1
 -15  -3  -9 758.178 198.344   3
 -15  -3  -9 514.631 111.143   1
 -15  -3  -8 2942.65 275.426   2
 -15  -3  -8 2578.29 336.188   3
 -15  -3  -8 2378.57 223.450   1
 -15  -3  -7 1716.78 212.395   2
 -15  -3  -7 1756.11 276.428   3
 -15  -3  -7 1706.38 191.492   1
 -15  -3  -6 1426.90 192.564   2
 -15  -3  -6 1621.55 259.855   3
 -15  -3  -6 996.119 155.578   1
 -15  -3  -5 348.498 106.357   2
 -15  -3  -5 340.277 94.9315   1
 -15  -3  -5 406.427 146.662   3
 -15  -3  -4 7481.10 402.528   1
 -15  -3  -4 7984.87 536.686   3
 -15  -3  -4 7600.37 436.629   2
 -15  -3  -3 21443.6 695.727   1
 -15  -3  -3 21328.4 731.564   2
 -15  -3  -2 18894.3 796.590   3
 -15  -3  -1 4229.65 362.956   3
 -15  -3  -1 3636.20 303.189   1
 -15  -3   0 2791.60 272.513   2
 -15  -3   0 2472.46 257.316   1
 -15  -3   0 3271.87 321.141   3
 -15  -2 -16 2486.13 221.360   1
 -15  -2 -16 3276.98 425.397   3
 -15  -2 -15 13756.2 505.627   1
 -15  -2 -15 13272.6 839.952   3
 -15  -2 -14 20357.5 611.537   1
 -15  -2 -14 20917.6 1016.91   3
 -15  -2 -13 1558.08 179.585   1
 -15  -2 -13 2089.46 322.608   3
 -15  -2 -12 31661.5 1206.82   3
 -15  -2 -12 30622.9 753.818   1
 -15  -2 -11 27587.4 729.492   1
 -15  -2 -10 19509.2 627.872   1
 -15  -2  -9 25701.7 1070.16   3
 -15  -2  -9 25161.1 701.749   1
 -15  -2  -8 37637.9 1258.48   3
 -15  -2  -8 37547.4 857.974   1
 -15  -2  -7 20320.4 702.720   2
 -15  -2  -7 20079.8 640.435   1
 -15  -2  -7 20431.0 912.537   3
 -15  -2  -6 2409.67 228.564   1
 -15  -2  -6 3111.87 351.699   3
 -15  -2  -5 4468.25 312.552   1
 -15  -2  -5 5037.79 441.165   3
 -15  -2  -4 1761.18 199.176   1
 -15  -2  -4 1599.40 261.550   3
 -15  -2  -4 1458.90 192.954   2
 -15  -2  -3 413.131 102.781   1
 -15  -2  -3 448.038 143.940   3
 -15  -2  -3 422.134 113.209   2
 -15  -2  -2 4929.24 341.989   1
 -15  -2  -2 5230.27 362.692   2
 -15  -2  -2 4980.22 411.394   3
 -15  -2  -1 937.698 164.484   2
 -15  -2  -1 1141.11 172.049   1
 -15  -2  -1 1123.39 201.052   3
 -15  -2   0 5838.94 386.536   2
 -15  -2   0 5963.52 394.953   1
 -15  -2   0 6045.78 428.394   3
 -15  -1 -15 32586.1 1279.67   3
 -15  -1 -15 33402.9 780.180   1
 -15  -1 -14 135906. 2580.05   3
 -15  -1 -14 130557. 1549.69   1
 -15  -1 -13 57362.7 1023.30   1
 -15  -1 -13 60155.8 1696.28   3
 -15  -1 -12 2659.19 228.978   1
 -15  -1 -12 2371.40 351.383   3
 -15  -1 -11 22494.3 671.436   1
 -15  -1 -10 18953.7 610.530   1
 -15  -1  -9 8588.14 410.059   1
 -15  -1  -9 8842.22 629.335   3
 -15  -1  -8 14837.6 544.161   1
 -15  -1  -8 16109.9 814.225   3
 -15  -1  -7 14011.0 540.354   1
 -15  -1  -7 15920.8 812.986   3
 -15  -1  -6 3575.10 384.457   3
 -15  -1  -6 3348.56 291.854   2
 -15  -1  -6 2596.05 238.988   1
 -15  -1  -5 30917.9 858.765   2
 -15  -1  -5 30604.3 814.695   1
 -15  -1  -5 31458.3 1088.09   3
 -15  -1  -4 44842.5 981.739   1
 -15  -1  -4 43582.1 1028.04   2
 -15  -1  -4 43708.1 1272.55   3
 -15  -1  -3 2691.52 251.048   1
 -15  -1  -3 2510.58 250.458   2
 -15  -1  -3 2647.59 315.208   3
 -15  -1  -2 22845.9 737.949   2
 -15  -1  -2 20799.2 698.608   1
 -15  -1  -1 16580.6 718.045   3
 -15  -1  -1 15454.9 620.719   2
 -15  -1  -1 15448.1 618.395   1
 -15  -1   0 3654.00 339.638   3
 -15  -1   0 3736.67 306.844   2
 -15  -1   0 3034.44 282.764   1
 -15  -1   1 2001.37 247.554   3
 -15  -1   1 2226.27 239.757   2
 -15   0 -15 22725.1 1072.12   3
 -15   0 -15 24857.0 862.533   2
 -15   0 -14 142270. 2648.89   3
 -15   0 -13 110409. 2302.28   3
 -15   0 -12 17595.7 905.654   3
 -15   0 -11 6834.68 568.911   3
 -15   0 -10 9832.27 434.069   1
 -15   0  -9 6489.46 354.160   1
 -15   0  -9 7548.22 576.741   3
 -15   0  -8 1847.44 202.485   1
 -15   0  -8 2314.38 322.870   3
 -15   0  -7 3778.06 278.208   1
 -15   0  -7 4087.14 407.313   3
 -15   0  -6 2414.22 249.451   2
 -15   0  -6 2745.08 330.142   3
 -15   0  -5 40672.1 987.499   2
 -15   0  -5 42076.6 931.576   1
 -15   0  -5 41970.4 1239.20   3
 -15   0  -4 98502.1 1455.40   1
 -15   0  -4 98381.4 1868.66   3
 -15   0  -3 20464.6 674.575   1
 -15   0  -3 22741.8 728.422   2
 -15   0  -3 21828.2 855.613   3
 -15   0  -2 5178.91 348.052   1
 -15   0  -2 5305.04 359.501   2
 -15   0  -2 4749.07 402.469   3
 -15   0  -1 27117.6 813.006   1
 -15   0  -1 26016.4 798.555   2
 -15   0  -1 27256.9 915.707   3
 -15   0   0 934.379 166.338   1
 -15   0   0 1401.00 194.808   2
 -15   0   0 1231.52 194.762   3
 -15   0   1 31603.6 903.526   1
 -15   0   1 34068.6 919.439   2
 -15   1 -14 22445.8 642.020   1
 -15   1 -14 23164.1 1053.54   3
 -15   1 -13 27295.7 1147.90   3
 -15   1 -12 16517.9 874.258   3
 -15   1 -11 1185.88 259.370   3
 -15   1  -9 1760.21 294.507   3
 -15   1  -8 71.1443 63.5725   1
 -15   1  -8 162.234 100.726   3
 -15   1  -7 2235.47 215.123   1
 -15   1  -7 2044.06 289.346   3
 -15   1  -6 412.323 101.738   1
 -15   1  -6 657.028 168.451   3
 -15   1  -5 5188.85 356.763   2
 -15   1  -5 5407.95 337.003   1
 -15   1  -5 5809.85 471.791   3
 -15   1  -4 16658.6 601.902   1
 -15   1  -4 16678.0 784.888   3
 -15   1  -3 13139.6 660.771   3
 -15   1  -3 12407.7 532.385   1
 -15   1  -3 11929.4 541.368   2
 -15   1  -2 947.328 181.971   3
 -15   1  -2 722.207 139.438   2
 -15   1  -2 637.191 133.629   1
 -15   1  -1 6509.27 439.407   3
 -15   1  -1 6493.75 397.770   2
 -15   1  -1 6318.47 394.964   1
 -15   1   0 270.676 104.075   3
 -15   1   0 257.521 96.7379   2
 -15   1   0 184.345 84.3323   1
 -15   1   1 22902.3 744.013   3
 -15   1   1 22195.6 782.771   1
 -15   1   1 23211.0 763.259   2
 -15   1   2 58211.3 1244.07   1
 -15   1   2 57946.4 1208.43   2
 -15   2 -14 1007.80 236.230   3
 -15   2 -14 1089.43 151.139   1
 -15   2 -14 1253.71 207.657   2
 -15   2 -13 7969.58 386.533   1
 -15   2 -13 7450.71 578.541   3
 -15   2 -12 9675.52 424.447   1
 -15   2 -12 8824.37 628.792   3
 -15   2 -11 697.018 117.511   1
 -15   2 -11 547.233 172.657   3
 -15   2 -10 4982.54 306.844   1
 -15   2  -9 4343.27 432.706   3
 -15   2  -8 7514.96 557.727   3
 -15   2  -7 23790.5 960.210   3
 -15   2  -6 29024.1 768.678   1
 -15   2  -6 31249.9 1081.01   3
 -15   2  -5 11534.2 493.694   1
 -15   2  -5 12569.2 679.378   3
 -15   2  -4 8343.07 537.876   3
 -15   2  -4 8442.72 430.021   1
 -15   2  -4 9474.29 475.702   2
 -15   2  -3 8444.53 524.089   3
 -15   2  -3 7697.15 431.724   2
 -15   2  -3 7979.50 421.882   1
 -15   2  -2 7645.47 484.908   3
 -15   2  -2 6808.48 409.113   2
 -15   2  -2 6737.72 400.397   1
 -15   2  -1 682.625 143.329   3
 -15   2  -1 606.150 125.197   2
 -15   2  -1 501.791 122.872   1
 -15   2   0 144.767 83.4406   3
 -15   2   0 163.033 80.6293   2
 -15   2   0 139.593 81.1211   1
 -15   2   1 6380.61 354.821   3
 -15   2   1 6159.13 401.264   1
 -15   2   1 6377.54 398.714   2
 -15   2   2 6772.90 425.502   1
 -15   2   2 5700.30 377.852   2
 -15   3 -13 40134.8 1364.16   3
 -15   3 -13 39749.2 841.774   1
 -15   3 -13 37334.1 1076.80   2
 -15   3 -12 40375.8 854.879   1
 -15   3 -12 36280.3 1288.88   3
 -15   3 -11 6352.56 344.169   1
 -15   3 -11 6905.69 551.913   3
 -15   3 -10 71717.7 1171.51   1
 -15   3 -10 79251.7 1828.25   3
 -15   3  -9 68116.6 1144.34   1
 -15   3  -8 3615.64 388.314   3
 -15   3  -7 35082.9 1149.48   3
 -15   3  -6 43101.2 1233.32   3
 -15   3  -5 7865.58 416.095   1
 -15   3  -5 8857.64 545.829   3
 -15   3  -4 18607.0 645.129   1
 -15   3  -4 21807.2 834.579   3
 -15   3  -3 42637.4 996.099   1
 -15   3  -3 43379.4 1018.58   2
 -15   3  -3 45047.2 1152.17   3
 -15   3  -2 16302.0 623.124   1
 -15   3  -2 16351.2 618.858   2
 -15   3  -2 18158.8 709.183   3
 -15   3  -1 84.9000 79.2104   3
 -15   3  -1 54.4583 65.1443   1
 -15   3  -1 140.267 73.7819   2
 -15   3   0 7037.28 397.631   3
 -15   3   0 7858.05 435.379   2
 -15   3   0 7614.63 446.683   1
 -15   3   1 3320.08 241.679   3
 -15   3   1 3244.71 287.501   2
 -15   3   1 3469.62 303.807   1
 -15   3   2 12254.2 391.968   3
 -15   3   2 13097.5 568.940   2
 -15   4 -12 8969.32 419.489   1
 -15   4 -12 11938.8 741.267   3
 -15   4 -11 5981.49 335.002   1
 -15   4 -11 5210.38 480.724   3
 -15   4 -10 94317.3 1317.80   1
 -15   4 -10 95849.5 2011.24   3
 -15   4  -9 173836. 1857.53   1
 -15   4  -8 68574.0 1144.63   1
 -15   4  -8 66224.6 1633.67   3
 -15   4  -7 1065.76 212.117   3
 -15   4  -6 4130.57 391.640   3
 -15   4  -5 3140.82 333.815   3
 -15   4  -4 3358.69 282.579   1
 -15   4  -4 4125.92 366.699   3
 -15   4  -3 3617.14 295.813   1
 -15   4  -3 3749.26 306.576   2
 -15   4  -3 3547.37 323.679   3
 -15   4  -2 4245.24 325.190   2
 -15   4  -2 3750.02 312.785   3
 -15   4  -1 13793.6 578.214   2
 -15   4  -1 13402.1 581.475   1
 -15   4   0 61642.0 1257.10   1
 -15   4   0 60685.5 1059.20   3
 -15   4   1 27088.8 798.381   2
 -15   4   1 26948.4 851.212   1
 -15   4   1 27583.3 635.001   3
 -15   4   2 1224.31 179.141   2
 -15   4   2 1107.85 184.553   1
 -15   5 -11 1446.60 166.575   1
 -15   5 -11 1328.76 243.114   3
 -15   5 -10 22734.6 643.098   1
 -15   5 -10 25436.9 1018.71   3
 -15   5  -9 65919.6 1121.33   1
 -15   5  -9 62708.0 1559.66   3
 -15   5  -8 57397.8 1072.52   1
 -15   5  -7 1360.69 238.272   3
 -15   5  -7 1328.24 174.560   1
 -15   5  -6 409.466 133.767   3
 -15   5  -5 1569.54 228.981   3
 -15   5  -4 1864.73 240.060   3
 -15   5  -4 1610.19 200.166   1
 -15   5  -3 499.211 131.190   3
 -15   5  -3 437.175 112.506   1
 -15   5  -2 1147.23 168.636   3
 -15   5  -2 1015.98 165.160   1
 -15   5  -2 1029.35 169.577   2
 -15   5  -1 3802.81 291.274   3
 -15   5  -1 4165.49 317.814   2
 -15   5  -1 4169.96 331.419   1
 -15   5   0 20485.1 736.500   1
 -15   5   0 21068.8 699.343   2
 -15   5   1 23968.2 759.381   2
 -15   5   2 4526.66 339.402   2
 -15   6 -10 1520.61 256.552   3
 -15   6 -10 1424.37 169.216   1
 -15   6  -9 3938.56 393.483   3
 -15   6  -9 3937.16 282.808   1
 -15   6  -8 3061.40 340.449   3
 -15   6  -8 3902.33 280.949   1
 -15   6  -7 1157.72 163.015   1
 -15   6  -6 1738.83 243.679   3
 -15   6  -6 1741.62 199.929   1
 -15   6  -5 4038.78 353.048   3
 -15   6  -4 1504.28 208.976   3
 -15   6  -3 9841.08 501.746   3
 -15   6  -3 10733.0 511.155   1
 -15   6  -2 10525.1 498.705   3
 -15   6  -2 12073.2 550.084   1
 -15   6  -1 5289.77 376.773   1
 -15   6  -1 5729.65 370.246   2
 -15   6   0 1404.59 191.158   2
 -15   6   1 326.155 101.526   2
 -15   6   2 5524.26 367.688   2
 -15   7  -8 38366.4 1177.44   3
 -15   7  -8 36499.1 881.892   1
 -15   7  -7 3047.16 261.923   1
 -15   7  -6 15613.1 695.556   3
 -15   7  -6 16152.9 597.008   1
 -15   7  -5 48204.5 1191.02   3
 -15   7  -5 40811.6 966.241   1
 -15   7  -4 8134.59 476.430   3
 -15   7  -3 7448.31 434.085   1
 -15   7   0 20367.1 700.065   2
 -15   7   1 10350.1 501.705   2
 -15   8  -6 35495.2 900.157   1
 -14 -10 -13 2861.17 242.240   1
 -14 -10 -13 3382.39 387.385   3
 -14 -10 -12 1792.44 279.445   3
 -14 -10 -11 9307.11 429.926   1
 -14 -10 -11 8859.98 593.229   3
 -14 -10 -11 9487.33 484.949   2
 -14 -10 -10 17708.7 594.172   1
 -14 -10 -10 15720.4 782.223   3
 -14 -10 -10 16133.9 635.899   2
 -14 -10  -9 3202.11 288.838   2
 -14 -10  -9 3605.87 373.547   3
 -14 -10  -8 1272.34 171.177   1
 -14 -10  -8 1455.78 234.393   3
 -14 -10  -8 1601.00 206.087   2
 -14  -9 -15 2384.89 338.278   3
 -14  -9 -15 1341.24 169.667   1
 -14  -9 -14 4756.86 461.049   3
 -14  -9 -14 3986.88 277.576   1
 -14  -9 -13 2087.27 317.480   3
 -14  -9 -13 1288.64 169.826   1
 -14  -9 -12 8866.57 611.984   3
 -14  -9 -12 7316.66 380.346   1
 -14  -9 -11 3232.38 370.695   3
 -14  -9 -11 2799.31 274.962   2
 -14  -9 -10 15503.5 559.952   1
 -14  -9 -10 14778.9 751.280   3
 -14  -9 -10 15029.9 610.250   2
 -14  -9  -9 1523.95 186.861   1
 -14  -9  -9 2165.00 237.187   2
 -14  -9  -9 2320.19 304.320   3
 -14  -9  -8 39614.7 926.132   1
 -14  -9  -8 41302.8 1213.88   3
 -14  -9  -8 42635.4 1025.22   2
 -14  -9  -7 80576.8 1657.96   3
 -14  -9  -7 82331.6 1431.21   2
 -14  -9  -6 15660.7 586.356   1
 -14  -9  -6 14723.7 698.421   3
 -14  -9  -6 14551.9 612.531   2
 -14  -9  -5 3531.55 286.845   1
 -14  -9  -5 4226.31 333.164   2
 -14  -8 -16 52814.7 995.341   1
 -14  -8 -16 56141.4 1629.45   3
 -14  -8 -15 16525.8 557.826   1
 -14  -8 -15 15932.3 856.069   3
 -14  -8 -14 125.527 63.9625   1
 -14  -8 -14 206.473 132.547   3
 -14  -8 -13 3340.19 258.069   1
 -14  -8 -13 3690.61 405.374   3
 -14  -8 -12 3693.40 271.547   1
 -14  -8 -12 5392.86 485.866   3
 -14  -8 -11 6478.24 364.045   1
 -14  -8 -11 9159.86 616.400   3
 -14  -8 -10 8287.64 409.297   1
 -14  -8 -10 9282.31 471.809   2
 -14  -8 -10 8573.96 574.509   3
 -14  -8  -9 185.651 86.3033   2
 -14  -8  -9 166.384 106.719   3
 -14  -8  -8 49146.3 985.890   1
 -14  -8  -8 52457.6 1118.51   2
 -14  -8  -7 187027. 2050.75   1
 -14  -8  -7 178376. 2076.01   2
 -14  -8  -6 144193. 1752.34   1
 -14  -8  -6 123473. 1735.94   2
 -14  -8  -5 2605.60 241.690   1
 -14  -8  -5 2756.94 305.707   3
 -14  -8  -5 3043.01 282.517   2
 -14  -8  -4 12118.4 519.463   1
 -14  -8  -4 13573.3 654.167   3
 -14  -8  -4 12596.6 563.190   2
 -14  -7 -17 748.912 125.333   1
 -14  -7 -17 771.193 218.902   3
 -14  -7 -16 7757.02 384.820   1
 -14  -7 -16 7477.11 604.182   3
 -14  -7 -15 7741.46 380.068   1
 -14  -7 -15 8148.79 612.224   3
 -14  -7 -14 562.322 108.508   1
 -14  -7 -14 664.964 193.316   3
 -14  -7 -13 11461.0 462.283   1
 -14  -7 -13 11741.3 718.916   3
 -14  -7 -12 15843.6 543.498   1
 -14  -7 -12 16197.3 833.931   3
 -14  -7 -11 27463.4 722.956   1
 -14  -7 -11 26106.5 1032.21   3
 -14  -7 -10 5046.60 317.380   1
 -14  -7 -10 5554.95 363.055   2
 -14  -7 -10 5738.86 486.586   3
 -14  -7  -9 74.0059 57.6782   1
 -14  -7  -9 35.4254 64.3546   2
 -14  -7  -8 5755.62 375.908   2
 -14  -7  -7 30164.5 1024.11   3
 -14  -7  -7 32134.7 874.852   2
 -14  -7  -6 57020.1 1110.78   1
 -14  -7  -6 57383.4 1176.17   2
 -14  -7  -5 13122.5 525.784   1
 -14  -7  -5 13791.7 668.672   3
 -14  -7  -5 13490.0 576.766   2
 -14  -7  -4 291.985 89.1073   1
 -14  -7  -4 321.618 111.373   3
 -14  -7  -4 289.084 98.8669   2
 -14  -7  -3 4757.85 327.577   1
 -14  -7  -3 4805.37 384.438   3
 -14  -7  -3 5177.01 356.998   2
 -14  -7  -2 1490.04 190.655   1
 -14  -7  -2 1816.86 225.765   2
 -14  -7  -2 2044.24 251.651   3
 -14  -6 -17 4371.43 287.164   1
 -14  -6 -17 4224.91 470.436   3
 -14  -6 -16 7592.11 376.627   1
 -14  -6 -16 8657.85 653.110   3
 -14  -6 -15 12596.7 480.403   1
 -14  -6 -15 12860.9 773.485   3
 -14  -6 -14 2339.78 209.584   1
 -14  -6 -14 2735.19 356.702   3
 -14  -6 -13 279.494 81.3372   1
 -14  -6 -13 332.394 140.135   3
 -14  -6 -12 10932.6 447.854   1
 -14  -6 -12 10906.7 678.400   3
 -14  -6 -11 27093.4 711.675   1
 -14  -6 -11 26628.7 1065.39   3
 -14  -6 -10 22677.2 657.110   1
 -14  -6  -9 5329.92 319.195   1
 -14  -6  -9 5404.64 361.711   2
 -14  -6  -8 2264.86 213.254   1
 -14  -6  -8 2389.76 245.704   2
 -14  -6  -8 2344.69 300.785   3
 -14  -6  -7 1688.89 249.862   3
 -14  -6  -7 1714.27 206.810   2
 -14  -6  -7 1605.68 190.406   1
 -14  -6  -6 2042.24 275.829   3
 -14  -6  -6 2082.15 227.121   2
 -14  -6  -5 1172.54 161.071   1
 -14  -6  -5 1261.41 212.221   3
 -14  -6  -5 1163.91 176.826   2
 -14  -6  -4 884.914 141.498   1
 -14  -6  -4 684.395 158.211   3
 -14  -6  -4 812.150 149.604   2
 -14  -6  -3 980.748 151.147   1
 -14  -6  -3 983.180 181.683   3
 -14  -6  -3 787.718 149.142   2
 -14  -6  -2 1307.25 177.774   1
 -14  -6  -2 1403.29 208.620   3
 -14  -6  -2 1479.49 194.577   2
 -14  -6  -1 1308.43 182.187   1
 -14  -6  -1 1513.15 200.463   2
 -14  -6  -1 1536.93 217.026   3
 -14  -5 -17 36636.4 817.349   1
 -14  -5 -17 36386.1 1347.81   3
 -14  -5 -16 3566.89 254.383   1
 -14  -5 -16 4316.70 467.871   3
 -14  -5 -15 38208.5 826.958   1
 -14  -5 -15 40716.4 1390.09   3
 -14  -5 -14 6822.76 348.733   1
 -14  -5 -14 6435.21 542.369   3
 -14  -5 -13 35981.4 813.808   1
 -14  -5 -13 37798.1 1283.67   3
 -14  -5 -12 18309.2 582.771   1
 -14  -5 -12 19404.7 917.731   3
 -14  -5 -11 657.664 125.142   1
 -14  -5 -10 32289.6 777.884   1
 -14  -5  -9 5906.47 336.958   1
 -14  -5  -9 6637.15 399.757   2
 -14  -5  -9 5547.54 470.591   3
 -14  -5  -8 5128.94 319.929   1
 -14  -5  -8 5822.36 373.181   2
 -14  -5  -7 10575.8 456.666   1
 -14  -5  -7 11684.7 523.439   2
 -14  -5  -7 11959.1 664.197   3
 -14  -5  -6 44023.6 931.557   1
 -14  -5  -6 43715.5 1217.10   3
 -14  -5  -6 45117.0 1026.10   2
 -14  -5  -5 20975.5 833.459   3
 -14  -5  -5 18674.8 663.035   2
 -14  -5  -4 8365.97 417.531   1
 -14  -5  -4 8064.95 511.132   3
 -14  -5  -4 8142.40 439.895   2
 -14  -5  -3 60280.3 1157.84   1
 -14  -5  -3 62079.6 1226.30   2
 -14  -5  -2 19563.2 755.303   3
 -14  -5  -2 20891.3 693.424   1
 -14  -5  -2 19526.2 687.331   2
 -14  -5  -1 2616.32 250.462   1
 -14  -5  -1 2972.94 272.670   2
 -14  -5   0 41166.5 1060.90   3
 -14  -5   0 41877.9 989.595   1
 -14  -5   0 43332.5 1026.11   2
 -14  -4 -17 30306.2 1221.81   3
 -14  -4 -17 30321.0 737.957   1
 -14  -4 -16 1813.21 313.426   3
 -14  -4 -16 1762.95 179.701   1
 -14  -4 -15 14872.0 841.920   3
 -14  -4 -15 14711.9 515.937   1
 -14  -4 -14 4183.35 451.144   3
 -14  -4 -14 3664.42 260.359   1
 -14  -4 -13 38351.5 1310.67   3
 -14  -4 -13 34391.4 795.515   1
 -14  -4 -12 125751. 2355.62   3
 -14  -4 -12 128829. 1529.11   1
 -14  -4 -11 70807.3 1125.12   1
 -14  -4 -10 5030.21 455.544   3
 -14  -4 -10 3960.37 274.988   1
 -14  -4  -9 2201.73 212.936   1
 -14  -4  -9 2901.14 342.555   3
 -14  -4  -8 3762.16 298.251   2
 -14  -4  -8 3050.63 258.329   1
 -14  -4  -8 3857.41 396.065   3
 -14  -4  -7 13890.3 566.193   2
 -14  -4  -7 14778.1 738.431   3
 -14  -4  -6 7902.53 433.846   2
 -14  -4  -6 6955.32 369.323   1
 -14  -4  -6 8628.52 554.481   3
 -14  -4  -5 11545.7 512.288   2
 -14  -4  -5 11900.9 502.238   1
 -14  -4  -5 12304.1 645.460   3
 -14  -4  -4 14935.8 599.630   2
 -14  -4  -4 15210.0 557.610   1
 -14  -4  -4 14743.9 690.503   3
 -14  -4  -3 134520. 1763.28   2
 -14  -4  -3 140415. 1731.48   1
 -14  -4  -2 144526. 1871.17   2
 -14  -4  -2 158841. 1869.62   1
 -14  -4  -1 18796.6 653.197   1
 -14  -4  -1 20244.3 755.544   3
 -14  -4  -1 18037.2 654.916   2
 -14  -4   0 5837.88 372.859   1
 -14  -4   0 6481.60 399.411   2
 -14  -4   0 6021.59 409.271   3
 -14  -4   1 5550.70 371.303   2
 -14  -4   1 6785.69 419.825   3
 -14  -4   1 5877.45 382.655   1
 -14  -3 -17 709.163 119.010   1
 -14  -3 -17 854.009 228.316   3
 -14  -3 -17 640.969 148.393   2
 -14  -3 -16 240.739 156.755   3
 -14  -3 -16 276.535 81.6210   1
 -14  -3 -15 7747.56 610.717   3
 -14  -3 -15 7412.72 358.122   1
 -14  -3 -14 4071.23 440.701   3
 -14  -3 -14 3590.62 252.237   1
 -14  -3 -13 4235.80 449.082   3
 -14  -3 -13 3823.58 263.389   1
 -14  -3 -12 33240.9 1219.80   3
 -14  -3 -12 32067.6 755.597   1
 -14  -3 -11 37510.1 820.627   1
 -14  -3 -10 6625.17 344.758   1
 -14  -3 -10 7485.16 562.219   3
 -14  -3  -9 6277.57 349.427   1
 -14  -3  -9 6071.76 496.828   3
 -14  -3  -8 11325.5 509.670   2
 -14  -3  -8 10309.3 445.652   1
 -14  -3  -8 10429.8 631.092   3
 -14  -3  -7 12297.2 539.293   2
 -14  -3  -7 11505.1 468.414   1
 -14  -3  -7 11458.6 661.491   3
 -14  -3  -6 8795.38 445.244   2
 -14  -3  -6 8128.67 397.080   1
 -14  -3  -6 8512.87 554.406   3
 -14  -3  -5 10820.8 474.800   1
 -14  -3  -5 10897.1 613.328   3
 -14  -3  -5 10512.7 484.248   2
 -14  -3  -4 2248.30 221.823   1
 -14  -3  -4 2513.21 294.557   3
 -14  -3  -4 2294.56 236.366   2
 -14  -3  -3 69953.3 1234.93   1
 -14  -3  -3 69267.0 1490.04   3
 -14  -3  -2 136947. 2021.16   3
 -14  -3  -2 118932. 1683.72   2
 -14  -3  -1 65296.7 1200.61   1
 -14  -3  -1 64915.3 1363.81   3
 -14  -3   0 5783.90 373.433   1
 -14  -3   0 6141.84 413.349   3
 -14  -3   1 6775.70 408.740   1
 -14  -3   1 6189.00 386.740   2
 -14  -3   1 6648.68 410.275   3
 -14  -3   2 1851.05 230.548   2
 -14  -3   2 2172.94 241.902   1
 -14  -2 -17 17922.4 562.349   1
 -14  -2 -17 17310.8 939.303   3
 -14  -2 -16 31346.4 952.624   2
 -14  -2 -16 30106.3 1209.74   3
 -14  -2 -15 6384.17 562.352   3
 -14  -2 -14 700.536 193.903   3
 -14  -2 -13 10560.5 695.731   3
 -14  -2 -12 3912.64 431.538   3
 -14  -2 -10 124.111 119.407   3
 -14  -2  -9 543.587 166.137   3
 -14  -2  -9 515.035 106.422   1
 -14  -2  -8 12441.6 701.266   3
 -14  -2  -8 12947.2 497.552   1
 -14  -2  -7 35101.2 817.961   1
 -14  -2  -7 37749.8 921.388   2
 -14  -2  -6 49473.4 1344.67   3
 -14  -2  -6 50053.3 988.967   1
 -14  -2  -6 47842.3 1036.37   2
 -14  -2  -5 30602.7 1034.16   3
 -14  -2  -5 28594.4 750.530   1
 -14  -2  -4 3905.68 369.248   3
 -14  -2  -4 4127.96 294.170   1
 -14  -2  -3 134.195 91.7471   3
 -14  -2  -3 137.842 78.7509   2
 -14  -2  -3 158.557 73.4369   1
 -14  -2  -2 2276.12 270.098   3
 -14  -2  -2 1980.04 219.430   2
 -14  -2  -2 1952.32 211.853   1
 -14  -2  -1 1955.59 215.443   2
 -14  -2  -1 1880.31 243.729   3
 -14  -2   0 151.510 77.9846   1
 -14  -2   0 177.729 84.6358   2
 -14  -2   0 180.244 93.7078   3
 -14  -2   1 1547.75 200.316   1
 -14  -2   1 1245.92 178.127   2
 -14  -2   1 1163.01 185.109   3
 -14  -2   2 1082.96 169.520   1
 -14  -2   2 867.135 155.523   2
 -14  -2   2 975.428 161.016   3
 -14  -2   3 63.8563 73.9520   1
 -14  -2   3 188.358 78.9147   3
 -14  -2   3 60.6758 79.2737   2
 -14  -1 -17 4609.02 490.833   3
 -14  -1 -17 4855.98 390.368   2
 -14  -1 -16 20362.7 1006.59   3
 -14  -1 -16 21446.4 800.567   2
 -14  -1 -15 525.422 181.913   3
 -14  -1 -15 361.836 120.773   2
 -14  -1 -14 34431.3 1277.13   3
 -14  -1 -13 41396.7 1382.88   3
 -14  -1 -12 2283.13 335.183   3
 -14  -1 -10 9091.69 613.324   3
 -14  -1  -9 13351.6 740.371   3
 -14  -1  -8 21508.9 924.243   3
 -14  -1  -7 2306.14 306.657   3
 -14  -1  -6 23571.9 931.901   3
 -14  -1  -6 22090.1 654.886   1
 -14  -1  -6 21761.4 710.990   2
 -14  -1  -5 16230.3 767.487   3
 -14  -1  -5 15321.8 554.061   1
 -14  -1  -5 15398.8 583.955   2
 -14  -1  -4 6505.13 385.388   2
 -14  -1  -4 6035.36 357.941   1
 -14  -1  -3 4782.03 398.412   3
 -14  -1  -3 4930.51 331.269   2
 -14  -1  -3 4289.18 303.090   1
 -14  -1  -2 38290.1 937.652   2
 -14  -1  -2 39933.6 924.804   1
 -14  -1  -1 20644.9 677.810   1
 -14  -1  -1 19770.8 759.080   3
 -14  -1  -1 20232.2 682.348   2
 -14  -1   0 217.120 92.9802   1
 -14  -1   0 226.723 101.916   3
 -14  -1   0 243.026 91.2931   2
 -14  -1   1 24702.9 788.232   3
 -14  -1   1 22174.7 730.993   2
 -14  -1   2 11204.3 511.507   3
 -14  -1   2 10873.0 508.427   2
 -14  -1   3 766.950 156.022   1
 -14  -1   3 842.976 152.791   2
 -14  -1   3 857.833 147.161   3
 -14   0 -16 1451.22 280.240   3
 -14   0 -16 1467.46 222.018   2
 -14   0 -16 1096.94 140.273   1
 -14   0 -15 134.422 123.721   3
 -14   0 -15 266.522 109.727   2
 -14   0 -15 149.909 63.7960   1
 -14   0 -14 26771.8 1120.25   3
 -14   0 -14 25745.5 858.972   2
 -14   0 -14 27274.8 676.879   1
 -14   0 -13 81823.0 1174.88   1
 -14   0 -13 78603.3 1903.85   3
 -14   0 -12 17758.9 544.489   1
 -14   0 -12 16700.6 867.184   3
 -14   0 -11 24562.2 658.415   1
 -14   0 -10 18537.3 574.115   1
 -14   0 -10 16073.2 822.307   3
 -14   0  -9 5805.03 328.424   1
 -14   0  -9 6932.50 536.967   3
 -14   0  -8 109749. 2100.54   3
 -14   0  -7 128607. 2214.45   3
 -14   0  -6 6599.46 395.623   2
 -14   0  -6 6559.39 494.381   3
 -14   0  -5 7897.61 400.026   1
 -14   0  -5 8837.16 444.595   2
 -14   0  -5 8343.95 540.066   3
 -14   0  -4 6451.20 381.556   2
 -14   0  -4 6072.24 451.824   3
 -14   0  -3 6730.08 390.151   2
 -14   0  -3 7152.34 486.711   3
 -14   0  -2 17271.3 613.140   1
 -14   0  -2 18400.7 645.504   2
 -14   0  -2 17463.3 727.419   3
 -14   0  -1 40841.2 954.944   1
 -14   0  -1 39558.0 939.116   2
 -14   0   0 911.683 158.147   2
 -14   0   0 1138.49 181.118   3
 -14   0   0 815.982 156.874   1
 -14   0   1 50164.8 1076.94   2
 -14   0   1 46989.7 1072.84   3
 -14   0   1 50563.5 1119.97   1
 -14   0   2 91009.3 1473.77   2
 -14   0   3 28615.7 839.499   2
 -14   0   3 49197.4 1131.73   1
 -14   0   4 1862.71 223.871   2
 -14   0   4 1739.67 227.931   1
 -14   0   4 2270.40 196.366   3
 -14   1 -16 268.093 144.240   3
 -14   1 -16 160.633 66.5146   1
 -14   1 -16 147.937 98.3514   2
 -14   1 -15 25.9594 92.1186   3
 -14   1 -15 15.3114 39.9268   1
 -14   1 -14 4533.82 461.837   3
 -14   1 -14 4325.78 269.114   1
 -14   1 -13 7267.86 591.011   3
 -14   1 -13 7098.18 346.215   1
 -14   1 -13 6509.56 425.678   2
 -14   1 -12 1655.23 177.666   1
 -14   1 -12 3224.38 388.390   3
 -14   1 -11 21561.9 611.421   1
 -14   1 -10 7351.73 357.952   1
 -14   1 -10 6832.90 546.409   3
 -14   1  -9 2118.77 197.287   1
 -14   1  -9 2859.93 348.428   3
 -14   1  -8 77782.4 1198.70   1
 -14   1  -8 88226.5 1870.47   3
 -14   1  -7 95220.1 1324.08   1
 -14   1  -7 111211. 2051.03   3
 -14   1  -6 32610.5 1098.13   3
 -14   1  -5 1015.07 160.622   2
 -14   1  -5 689.724 173.730   3
 -14   1  -4 324.332 101.207   2
 -14   1  -4 424.795 109.323   1
 -14   1  -4 481.516 142.889   3
 -14   1  -3 3403.16 331.867   3
 -14   1  -3 3101.93 255.937   1
 -14   1  -3 2937.84 259.391   2
 -14   1  -2 15240.6 679.225   3
 -14   1  -2 14341.6 574.390   2
 -14   1  -2 14268.7 559.029   1
 -14   1  -1 27102.9 866.075   3
 -14   1  -1 26884.0 781.504   2
 -14   1  -1 27544.0 786.233   1
 -14   1   0 2261.22 254.941   3
 -14   1   0 2418.37 240.870   2
 -14   1   1 43319.5 976.634   3
 -14   1   1 40397.2 957.796   2
 -14   1   1 40293.1 986.967   1
 -14   1   2 161806. 1965.77   2
 -14   1   2 152142. 2002.89   1
 -14   1   3 90510.9 1455.58   2
 -14   1   3 84282.4 1481.04   1
 -14   1   4 6881.49 273.117   3
 -14   1   4 8184.64 474.628   1
 -14   1   4 7745.30 430.946   2
 -14   2 -15 1631.59 229.149   2
 -14   2 -15 1604.47 289.079   3
 -14   2 -15 1409.05 154.043   1
 -14   2 -14 3086.26 382.519   3
 -14   2 -14 2950.60 219.357   1
 -14   2 -14 2998.20 304.496   2
 -14   2 -13 16682.5 844.852   3
 -14   2 -13 18501.3 560.895   1
 -14   2 -13 17001.9 700.833   2
 -14   2 -12 27958.6 705.785   1
 -14   2 -12 23559.0 1004.08   3
 -14   2 -11 13523.1 479.953   1
 -14   2 -11 14511.8 775.985   3
 -14   2 -10 1329.89 153.158   1
 -14   2  -9 1932.34 188.748   1
 -14   2  -9 2370.60 319.107   3
 -14   2  -8 2449.41 217.419   1
 -14   2  -8 3353.42 370.743   3
 -14   2  -7 3435.85 265.750   1
 -14   2  -7 4209.65 407.514   3
 -14   2  -6 5692.48 335.313   1
 -14   2  -6 5659.95 459.042   3
 -14   2  -5 1905.74 265.371   3
 -14   2  -4 1771.68 249.657   3
 -14   2  -4 1452.40 185.373   2
 -14   2  -3 14434.8 666.640   3
 -14   2  -3 14950.2 566.213   1
 -14   2  -2 32804.0 861.753   2
 -14   2  -2 34726.4 858.857   1
 -14   2  -1 20693.8 688.777   2
 -14   2  -1 22640.5 714.155   1
 -14   2   0 11510.7 498.688   3
 -14   2   0 11707.2 516.236   2
 -14   2   0 12167.6 537.819   1
 -14   2   1 980.512 159.711   2
 -14   2   1 797.364 156.220   1
 -14   2   2 12971.5 439.134   3
 -14   2   2 12814.1 545.152   2
 -14   2   2 12699.7 565.873   1
 -14   2   3 22916.4 481.805   3
 -14   2   3 23599.6 743.483   2
 -14   2   4 9789.37 523.000   1
 -14   2   4 9867.62 485.485   2
 -14   3 -14 2037.43 319.864   3
 -14   3 -14 1888.00 185.979   1
 -14   3 -14 1849.47 241.899   2
 -14   3 -13 3841.83 420.298   3
 -14   3 -13 3266.28 240.618   1
 -14   3 -13 3613.45 330.067   2
 -14   3 -12 30530.1 1154.63   3
 -14   3 -12 31761.5 727.769   1
 -14   3 -12 31642.0 958.616   2
 -14   3 -11 11225.0 436.421   1
 -14   3 -11 12378.2 724.731   3
 -14   3 -10 256.758 74.1977   1
 -14   3  -9 13845.1 495.665   1
 -14   3  -9 11741.6 687.957   3
 -14   3  -8 1094.90 147.681   1
 -14   3  -8 1100.84 220.828   3
 -14   3  -7 12486.3 480.753   1
 -14   3  -7 13532.9 705.501   3
 -14   3  -6 26190.9 702.247   1
 -14   3  -6 24457.4 918.092   3
 -14   3  -5 872.347 178.372   3
 -14   3  -5 687.236 123.854   1
 -14   3  -4 6607.14 463.760   3
 -14   3  -3 166.768 101.752   3
 -14   3  -3 269.672 96.0295   2
 -14   3  -2 24479.7 795.948   3
 -14   3  -2 24016.8 724.313   2
 -14   3  -2 23475.8 720.856   1
 -14   3  -1 35179.5 899.080   2
 -14   3  -1 34520.6 896.221   1
 -14   3   0 31930.2 795.698   3
 -14   3   0 33479.8 903.966   1
 -14   3   1 15045.9 583.262   2
 -14   3   1 14593.1 604.482   1
 -14   3   2 25016.4 761.522   2
 -14   3   2 24384.8 795.612   1
 -14   3   2 23307.5 521.819   3
 -14   3   3 16750.2 623.671   2
 -14   3   3 16718.6 681.134   1
 -14   3   3 16318.6 343.947   3
 -14   3   4 8626.93 453.826   2
 -14   4 -14 4250.79 271.831   1
 -14   4 -14 4887.10 476.699   3
 -14   4 -14 4130.03 369.995   2
 -14   4 -13 5912.90 310.618   1
 -14   4 -13 6124.62 523.414   3
 -14   4 -13 6231.13 435.314   2
 -14   4 -12 559.870 105.669   1
 -14   4 -12 666.267 195.382   3
 -14   4 -12 736.841 160.562   2
 -14   4 -11 373.941 89.2430   1
 -14   4 -11 344.256 113.553   2
 -14   4 -11 372.465 144.161   3
 -14   4 -10 15745.6 514.932   1
 -14   4 -10 15612.3 786.967   3
 -14   4  -9 64790.6 1065.37   1
 -14   4  -8 27464.2 694.093   1
 -14   4  -8 24928.9 972.237   3
 -14   4  -7 10417.5 435.344   1
 -14   4  -7 11126.4 636.817   3
 -14   4  -6 35791.0 831.130   1
 -14   4  -6 37479.1 1126.97   3
 -14   4  -5 547.532 117.447   1
 -14   4  -5 773.137 174.853   3
 -14   4  -4 101408. 1709.22   3
 -14   4  -3 94971.3 1579.08   3
 -14   4  -2 15961.0 600.609   1
 -14   4  -2 17782.3 661.585   3
 -14   4  -1 7463.30 412.352   2
 -14   4  -1 6606.57 399.566   1
 -14   4  -1 7804.30 407.525   3
 -14   4   0 5077.20 338.082   2
 -14   4   0 4846.66 345.766   1
 -14   4   0 5072.86 303.533   3
 -14   4   1 9574.41 460.357   2
 -14   4   1 10164.7 510.419   1
 -14   4   1 9846.56 379.666   3
 -14   4   2 16565.2 613.474   2
 -14   4   2 16948.6 673.452   1
 -14   4   3 29959.1 839.479   2
 -14   4   4 16710.9 626.180   2
 -14   4   5 13189.2 565.919   2
 -14   5 -13 1620.69 162.800   1
 -14   5 -13 1992.32 255.246   2
 -14   5 -13 2155.22 311.280   3
 -14   5 -12 5629.55 303.056   1
 -14   5 -12 6222.11 510.813   3
 -14   5 -12 5624.39 412.179   2
 -14   5 -11 2005.67 186.442   1
 -14   5 -11 1563.69 258.818   3
 -14   5 -11 1891.99 235.543   2
 -14   5 -10 2847.10 221.276   1
 -14   5 -10 3170.23 356.411   3
 -14   5  -9 4659.37 282.001   1
 -14   5  -8 14534.3 512.122   1
 -14   5  -8 14194.8 715.431   3
 -14   5  -7 5575.30 326.902   1
 -14   5  -7 7104.92 490.005   3
 -14   5  -6 17599.7 582.358   1
 -14   5  -6 15303.9 699.958   3
 -14   5  -5 1979.89 205.398   1
 -14   5  -5 1858.46 243.982   3
 -14   5  -4 75739.8 1271.95   1
 -14   5  -4 77642.6 1452.86   3
 -14   5  -3 129969. 1824.98   3
 -14   5  -2 110728. 1566.47   3
 -14   5  -1 14664.8 591.817   1
 -14   5  -1 12378.1 493.614   3
 -14   5   0 884.595 148.245   2
 -14   5   0 925.881 162.037   1
 -14   5   0 879.812 129.346   3
 -14   5   1 4059.47 303.947   2
 -14   5   2 6770.62 391.245   2
 -14   5   3 18055.9 647.976   2
 -14   5   4 5382.92 360.127   2
 -14   6 -12 3555.59 238.894   1
 -14   6 -12 3820.06 352.057   2
 -14   6 -12 4092.45 419.943   3
 -14   6 -11 1705.88 165.420   1
 -14   6 -11 1739.32 229.922   2
 -14   6 -11 2011.17 289.463   3
 -14   6 -10 2376.54 306.248   3
 -14   6 -10 2534.55 275.868   2
 -14   6 -10 2423.97 204.586   1
 -14   6  -9 5066.18 433.591   3
 -14   6  -9 4385.85 280.832   1
 -14   6  -8 4568.03 291.922   1
 -14   6  -7 23005.7 873.758   3
 -14   6  -7 23168.7 665.129   1
 -14   6  -6 28990.3 949.786   3
 -14   6  -6 31357.4 791.694   1
 -14   6  -5 9538.74 524.824   3
 -14   6  -5 5754.21 347.920   1
 -14   6  -4 6397.54 415.597   3
 -14   6  -4 5817.16 361.096   1
 -14   6  -3 23707.7 758.523   3
 -14   6  -2 32685.9 853.638   3
 -14   6  -1 3572.97 299.776   1
 -14   6   1 4060.09 303.664   2
 -14   6   2 3180.53 270.095   2
 -14   6   3 14134.5 563.044   2
 -14   6   4 13459.5 561.539   2
 -14   7 -10 1267.81 224.591   3
 -14   7 -10 1156.90 192.062   2
 -14   7 -10 1321.46 153.491   1
 -14   7  -9 2623.35 317.278   3
 -14   7  -9 2737.24 221.636   1
 -14   7  -8 32926.9 1058.23   3
 -14   7  -8 33796.2 795.136   1
 -14   7  -7 36572.3 843.293   1
 -14   7  -6 11092.7 580.332   3
 -14   7  -6 11223.2 481.712   1
 -14   7  -5 2996.78 297.022   3
 -14   7  -5 3267.74 262.726   1
 -14   7  -4 3959.14 327.817   3
 -14   7  -4 3317.31 278.707   1
 -14   7  -3 8000.51 433.762   1
 -14   7   2 4010.39 303.721   2
 -14   7   3 24328.7 745.780   2
 -14   7   4 37650.2 931.199   2
 -14   8  -9 4593.53 406.259   3
 -14   8  -9 4188.54 359.295   2
 -14   8  -9 4747.29 295.800   1
 -14   8  -8 792.643 172.916   3
 -14   8  -8 693.764 122.373   1
 -14   8  -7 5454.29 423.997   3
 -14   8  -7 5747.10 341.809   1
 -14   8  -6 1737.39 197.223   1
 -14   8   3 5673.91 356.596   2
 -13 -11 -15 5012.07 308.147   1
 -13 -11 -15 5383.06 494.085   3
 -13 -11 -14 97.5017 55.3243   1
 -13 -11 -14 100.963 107.222   3
 -13 -11 -13 55.4011 57.7510   1
 -13 -11 -13 342.255 135.097   3
 -13 -11 -12 121.512 64.9785   1
 -13 -11 -12 216.835 121.661   3
 -13 -11 -11 821.033 133.204   1
 -13 -11 -11 967.637 203.089   3
 -13 -11 -11 947.444 158.777   2
 -13 -11 -10 3540.59 265.253   1
 -13 -11 -10 3409.23 355.794   3
 -13 -11 -10 3074.66 276.200   2
 -13 -11  -9 3225.82 283.849   2
 -13 -11  -9 3176.20 335.522   3
 -13 -11  -9 3188.68 252.228   1
 -13 -11  -8 393.876 108.185   2
 -13 -11  -8 408.716 130.802   3
 -13 -11  -8 400.488 97.7916   1
 -13 -11  -7 159.150 76.5392   2
 -13 -11  -7 157.337 72.6452   1
 -13 -11  -7 110.564 89.2679   3
 -13 -10 -16 3905.90 273.063   1
 -13 -10 -16 3990.23 430.183   3
 -13 -10 -15 6735.19 355.648   1
 -13 -10 -15 7517.58 575.578   3
 -13 -10 -14 31498.7 770.336   1
 -13 -10 -14 35724.7 1214.88   3
 -13 -10 -13 18931.2 597.422   1
 -13 -10 -13 21034.3 922.931   3
 -13 -10 -12 9476.76 623.349   3
 -13 -10 -11 16132.0 546.967   1
 -13 -10 -11 15074.3 754.493   3
 -13 -10 -11 15708.2 608.097   2
 -13 -10 -10 49796.1 983.356   1
 -13 -10 -10 47429.2 1317.77   3
 -13 -10 -10 46698.4 1049.00   2
 -13 -10  -9 14837.7 713.129   3
 -13 -10  -9 15246.2 595.743   2
 -13 -10  -8 537.021 113.821   1
 -13 -10  -8 861.469 151.456   2
 -13 -10  -8 862.780 180.013   3
 -13 -10  -7 8857.63 542.013   3
 -13 -10  -7 9943.01 484.748   2
 -13 -10  -7 8850.75 424.499   1
 -13 -10  -6 2200.25 272.676   3
 -13 -10  -6 1938.81 223.990   2
 -13 -10  -6 1856.79 206.568   1
 -13 -10  -5 734.092 164.138   3
 -13 -10  -5 773.105 145.225   2
 -13 -10  -5 733.674 136.214   1
 -13 -10  -4 6836.00 455.714   3
 -13 -10  -4 6866.04 389.224   1
 -13 -10  -4 6524.31 404.383   2
 -13  -9 -17 72479.7 1187.23   1
 -13  -9 -17 72167.4 1842.24   3
 -13  -9 -16 114251. 1452.16   1
 -13  -9 -16 110363. 2217.84   3
 -13  -9 -15 23091.0 654.580   1
 -13  -9 -15 23500.4 1019.33   3
 -13  -9 -14 12308.7 483.177   1
 -13  -9 -14 12527.9 734.216   3
 -13  -9 -13 18648.4 583.177   1
 -13  -9 -13 21071.3 928.387   3
 -13  -9 -12 16253.4 542.491   1
 -13  -9 -12 16753.9 837.071   3
 -13  -9 -11 6254.43 496.744   3
 -13  -9 -10 25745.6 691.543   1
 -13  -9 -10 25800.6 970.143   3
 -13  -9 -10 23470.5 740.550   2
 -13  -9  -9 10074.6 444.081   1
 -13  -9  -9 10567.3 618.853   3
 -13  -9  -9 9620.13 469.812   2
 -13  -9  -8 7255.35 379.998   1
 -13  -9  -8 8159.95 434.199   2
 -13  -9  -8 7809.60 520.019   3
 -13  -9  -7 65470.4 1233.19   2
 -13  -9  -7 68184.3 1152.56   1
 -13  -9  -6 17025.4 643.292   2
 -13  -9  -6 19387.7 635.673   1
 -13  -9  -5 1110.69 170.469   2
 -13  -9  -5 919.968 150.296   1
 -13  -9  -4 45744.6 1039.80   2
 -13  -9  -4 49865.8 1029.74   1
 -13  -9  -3 17094.6 641.456   2
 -13  -9  -3 17913.8 629.806   1
 -13  -8 -18 485.869 178.032   3
 -13  -8 -18 515.554 105.688   1
 -13  -8 -17 36615.8 1315.52   3
 -13  -8 -17 36745.3 822.542   1
 -13  -8 -16 163443. 2723.91   3
 -13  -8 -16 167556. 1744.44   1
 -13  -8 -15 116268. 2282.61   3
 -13  -8 -15 117474. 1470.40   1
 -13  -8 -14 3795.37 410.652   3
 -13  -8 -14 3894.00 267.608   1
 -13  -8 -13 25973.0 1032.94   3
 -13  -8 -13 25179.2 673.286   1
 -13  -8 -12 16895.8 822.018   3
 -13  -8 -12 14327.6 509.602   1
 -13  -8 -11 8231.33 569.587   3
 -13  -8 -11 5576.94 318.991   1
 -13  -8 -10 5233.97 318.338   1
 -13  -8 -10 5887.62 368.820   2
 -13  -8 -10 6231.21 484.978   3
 -13  -8  -9 1043.80 165.652   2
 -13  -8  -8 3344.85 256.708   1
 -13  -8  -8 4388.37 317.245   2
 -13  -8  -7 43408.1 1180.31   3
 -13  -8  -7 44967.8 1013.63   2
 -13  -8  -6 86529.6 1647.73   3
 -13  -8  -6 91556.9 1393.74   1
 -13  -8  -5 13396.3 633.113   3
 -13  -8  -5 13421.1 554.970   2
 -13  -8  -5 13465.2 533.909   1
 -13  -8  -4 9720.07 534.533   3
 -13  -8  -4 9111.19 465.854   2
 -13  -8  -4 10159.5 459.789   1
 -13  -8  -3 18650.7 732.626   3
 -13  -8  -3 18291.2 666.528   2
 -13  -8  -3 18103.7 621.777   1
 -13  -8  -2 3864.46 335.266   3
 -13  -8  -2 3751.21 305.870   2
 -13  -8  -2 3159.76 271.317   1
 -13  -8  -1 42311.7 1077.74   3
 -13  -8  -1 43610.0 1039.81   2
 -13  -8  -1 44614.7 1007.42   1
 -13  -7 -18 164.958 124.801   3
 -13  -7 -18 235.461 80.0723   1
 -13  -7 -17 5756.56 522.877   3
 -13  -7 -17 5397.00 312.471   1
 -13  -7 -16 28848.8 1155.90   3
 -13  -7 -16 29874.8 734.952   1
 -13  -7 -15 29311.3 1151.57   3
 -13  -7 -15 28772.8 719.144   1
 -13  -7 -14 11232.5 701.385   3
 -13  -7 -14 10196.8 424.390   1
 -13  -7 -13 4168.07 424.968   3
 -13  -7 -13 4335.95 279.305   1
 -13  -7 -12 5012.10 451.098   3
 -13  -7 -12 3991.69 267.820   1
 -13  -7 -11 2689.85 218.597   1
 -13  -7 -10 1765.38 187.545   1
 -13  -7  -9 1416.50 169.399   1
 -13  -7  -9 1719.52 211.312   2
 -13  -7  -9 1810.14 262.095   3
 -13  -7  -8 3193.46 268.333   2
 -13  -7  -8 3661.29 367.274   3
 -13  -7  -7 339.245 89.9269   1
 -13  -7  -7 436.810 131.355   3
 -13  -7  -7 254.511 93.6358   2
 -13  -7  -6 26482.9 745.517   1
 -13  -7  -6 25725.5 896.490   3
 -13  -7  -6 25853.0 756.809   2
 -13  -7  -5 10596.7 465.786   1
 -13  -7  -5 10706.2 564.887   3
 -13  -7  -5 10191.1 487.342   2
 -13  -7  -4 164.626 70.5398   1
 -13  -7  -4 198.471 94.8349   3
 -13  -7  -4 156.287 77.8856   2
 -13  -7  -3 10469.2 470.868   1
 -13  -7  -3 10082.9 530.898   3
 -13  -7  -3 9586.04 471.512   2
 -13  -7  -2 5185.46 338.013   1
 -13  -7  -2 4917.67 366.754   3
 -13  -7  -2 5120.77 348.674   2
 -13  -7  -1 48831.5 1054.85   1
 -13  -7  -1 45282.1 1084.33   3
 -13  -7   0 70437.0 1272.27   1
 -13  -7   0 72349.1 1353.76   3
 -13  -7   0 67778.0 1307.98   2
 -13  -6 -18 314.659 86.6983   1
 -13  -6 -18 399.020 123.735   2
 -13  -6 -18 446.437 179.122   3
 -13  -6 -17 312.963 83.9310   1
 -13  -6 -17 340.228 154.762   3
 -13  -6 -16 7134.68 361.362   1
 -13  -6 -16 6992.02 584.024   3
 -13  -6 -15 9512.00 414.050   1
 -13  -6 -15 9601.66 665.198   3
 -13  -6 -14 4557.76 283.894   1
 -13  -6 -14 5644.55 516.391   3
 -13  -6 -13 4361.27 273.234   1
 -13  -6 -13 4996.72 468.928   3
 -13  -6 -12 1932.49 186.828   1
 -13  -6 -12 2224.62 309.718   3
 -13  -6 -11 965.612 133.768   1
 -13  -6 -10 13235.7 491.552   1
 -13  -6 -10 13029.4 706.321   3
 -13  -6  -9 17680.1 558.851   1
 -13  -6  -9 16311.6 771.305   3
 -13  -6  -8 11977.4 516.081   2
 -13  -6  -8 11500.3 456.836   1
 -13  -6  -8 12096.8 653.282   3
 -13  -6  -7 24032.1 669.194   1
 -13  -6  -7 24152.4 892.368   3
 -13  -6  -7 23287.7 726.877   2
 -13  -6  -6 23685.8 684.282   1
 -13  -6  -6 22582.7 850.844   3
 -13  -6  -6 21833.9 686.016   2
 -13  -6  -5 3793.67 278.971   1
 -13  -6  -5 3507.35 333.570   3
 -13  -6  -5 3845.95 300.331   2
 -13  -6  -4 410.457 99.1200   1
 -13  -6  -4 417.564 118.154   3
 -13  -6  -4 290.692 96.1212   2
 -13  -6  -3 1703.16 192.846   1
 -13  -6  -3 1827.60 233.263   3
 -13  -6  -3 1640.09 196.009   2
 -13  -6  -2 2907.89 256.318   1
 -13  -6  -2 2788.36 278.479   3
 -13  -6  -2 2965.82 265.696   2
 -13  -6  -1 4028.68 308.325   1
 -13  -6  -1 4275.53 334.512   3
 -13  -6  -1 4327.65 320.675   2
 -13  -6   0 2432.25 241.485   1
 -13  -6   0 2545.12 262.056   3
 -13  -6   0 2329.13 248.225   2
 -13  -6   1 1441.36 189.492   1
 -13  -6   1 1475.50 195.740   2
 -13  -6   1 1690.83 213.533   3
 -13  -5 -18 2058.18 199.328   1
 -13  -5 -18 2706.35 285.004   2
 -13  -5 -18 2543.62 375.552   3
 -13  -5 -17 7053.90 449.317   2
 -13  -5 -17 6474.31 563.360   3
 -13  -5 -16 6302.61 555.944   3
 -13  -5 -16 6459.82 337.850   1
 -13  -5 -15 32730.5 1222.83   3
 -13  -5 -15 31023.6 730.130   1
 -13  -5 -14 30780.4 1159.86   3
 -13  -5 -14 29695.7 705.416   1
 -13  -5 -13 25066.2 1037.04   3
 -13  -5 -13 24141.8 641.414   1
 -13  -5 -12 105514. 1342.03   1
 -13  -5 -11 60438.4 1032.06   1
 -13  -5 -10 10259.3 630.952   3
 -13  -5 -10 10092.9 423.506   1
 -13  -5  -9 50087.2 1356.19   3
 -13  -5  -9 48860.2 932.847   1
 -13  -5  -8 42476.6 870.670   1
 -13  -5  -8 41787.6 1209.82   3
 -13  -5  -7 22582.6 648.235   1
 -13  -5  -7 25826.5 932.427   3
 -13  -5  -6 38101.4 917.209   2
 -13  -5  -6 34938.5 829.400   1
 -13  -5  -6 37788.3 1103.30   3
 -13  -5  -5 38338.9 920.232   2
 -13  -5  -5 36296.7 1051.84   3
 -13  -5  -4 9635.10 441.671   1
 -13  -5  -4 9813.21 468.373   2
 -13  -5  -3 13600.9 536.609   1
 -13  -5  -3 14340.8 635.524   3
 -13  -5  -3 14001.4 560.179   2
 -13  -5  -2 16217.9 660.202   3
 -13  -5  -2 16604.7 615.156   2
 -13  -5  -1 2826.97 262.714   1
 -13  -5  -1 3266.72 289.833   3
 -13  -5  -1 3303.54 281.108   2
 -13  -5   0 15984.8 632.728   3
 -13  -5   0 17963.3 649.953   2
 -13  -5   1 17724.4 647.989   2
 -13  -5   1 16362.7 624.265   3
 -13  -5   2 13261.1 566.582   2
 -13  -5   2 13371.3 552.090   3
 -13  -5   2 14500.9 605.135   1
 -13  -4 -18 1197.51 151.625   1
 -13  -4 -18 1772.80 237.099   2
 -13  -4 -18 1564.72 303.111   3
 -13  -4 -17 5748.08 326.785   1
 -13  -4 -17 7087.99 599.392   3
 -13  -4 -16 15936.8 666.554   2
 -13  -4 -16 15238.2 859.684   3
 -13  -4 -15 18465.4 556.901   1
 -13  -4 -15 20046.1 974.443   3
 -13  -4 -14 7198.40 347.037   1
 -13  -4 -14 6991.46 568.531   3
 -13  -4 -13 29993.4 1152.91   3
 -13  -4 -11 242865. 3113.64   3
 -13  -4 -10 14815.9 755.636   3
 -13  -4  -9 12921.2 703.600   3
 -13  -4  -8 19430.6 833.503   3
 -13  -4  -8 16814.8 549.920   1
 -13  -4  -7 11531.3 640.481   3
 -13  -4  -7 9000.88 419.050   1
 -13  -4  -6 4753.95 402.362   3
 -13  -4  -6 3113.40 250.086   1
 -13  -4  -5 2779.79 246.738   2
 -13  -4  -5 3047.74 315.262   3
 -13  -4  -5 2670.52 227.984   1
 -13  -4  -4 4958.57 337.247   2
 -13  -4  -4 5207.29 399.613   3
 -13  -4  -3 29679.1 909.990   3
 -13  -4  -3 30815.7 792.525   1
 -13  -4  -2 90016.4 1417.88   2
 -13  -4  -2 89530.5 1551.52   3
 -13  -4  -2 91263.8 1404.29   1
 -13  -4  -1 26055.6 761.566   2
 -13  -4  -1 27079.2 834.297   3
 -13  -4  -1 24596.8 725.246   1
 -13  -4   0 16495.3 615.698   2
 -13  -4   0 16209.5 629.045   3
 -13  -4   0 17535.5 620.719   1
 -13  -4   1 34793.8 887.285   3
 -13  -4   1 35530.1 919.425   1
 -13  -4   1 32928.7 876.134   2
 -13  -4   2 4979.15 339.154   3
 -13  -4   2 5101.64 359.627   1
 -13  -4   2 5102.34 352.490   2
 -13  -4   3 24963.2 808.771   1
 -13  -4   3 26258.3 797.760   2
 -13  -3 -18 136.996 58.2989   1
 -13  -3 -18 117.587 88.9616   2
 -13  -3 -18 36.9053 122.104   3
 -13  -3 -17 8911.38 390.592   1
 -13  -3 -17 10395.3 721.411   3
 -13  -3 -17 10445.3 551.936   2
 -13  -3 -16 14422.7 836.158   3
 -13  -3 -16 15797.5 665.847   2
 -13  -3 -15 16427.8 868.274   3
 -13  -3 -15 15605.3 658.570   2
 -13  -3 -14 5636.24 504.796   3
 -13  -3 -13 443.905 173.785   3
 -13  -3 -11 120943. 2236.18   3
 -13  -3 -10 46159.9 1349.45   3
 -13  -3  -9 271.496 129.331   3
 -13  -3  -8 6700.38 496.337   3
 -13  -3  -7 3695.96 369.828   3
 -13  -3  -6 11614.9 621.181   3
 -13  -3  -5 2539.91 225.404   1
 -13  -3  -5 2686.84 302.621   3
 -13  -3  -4 2669.41 233.085   1
 -13  -3  -4 3328.10 326.414   3
 -13  -3  -3 4750.00 371.212   3
 -13  -3  -3 4428.16 317.759   2
 -13  -3  -3 3678.63 281.186   1
 -13  -3  -2 40626.0 929.232   2
 -13  -3  -2 38991.9 1038.52   3
 -13  -3  -1 26357.0 825.078   3
 -13  -3  -1 27260.7 770.961   2
 -13  -3  -1 26648.2 758.354   1
 -13  -3   0 1466.08 198.111   3
 -13  -3   0 1302.91 178.168   1
 -13  -3   1 9763.98 480.550   1
 -13  -3   1 9410.83 462.632   3
 -13  -3   2 2817.98 265.593   1
 -13  -3   2 2742.98 259.084   2
 -13  -3   2 3033.79 263.057   3
 -13  -3   3 39532.1 994.864   1
 -13  -3   3 41998.1 997.147   2
 -13  -3   4 108812. 1450.99   3
 -13  -3   4 116173. 1701.57   2
 -13  -2 -18 3490.24 443.606   3
 -13  -2 -18 4789.52 386.573   2
 -13  -2 -17 4389.10 364.660   2
 -13  -2 -17 3696.70 437.826   3
 -13  -2 -16 19911.5 759.082   2
 -13  -2 -16 17951.7 926.025   3
 -13  -2 -15 42751.2 1104.51   2
 -13  -2 -15 41256.0 1384.22   3
 -13  -2 -14 21555.3 582.110   1
 -13  -2 -14 21169.5 755.332   2
 -13  -2 -14 22648.5 1005.86   3
 -13  -2 -13 6893.11 551.969   3
 -13  -2 -13 6236.75 314.610   1
 -13  -2 -12 1620.15 168.126   1
 -13  -2 -11 4044.06 417.178   3
 -13  -2 -11 4102.30 259.568   1
 -13  -2 -10 411.758 152.953   3
 -13  -2 -10 301.343 79.7625   1
 -13  -2  -9 848.746 192.905   3
 -13  -2  -9 703.270 116.958   1
 -13  -2  -8 569.412 174.783   3
 -13  -2  -8 569.493 112.372   1
 -13  -2  -7 354.525 134.935   3
 -13  -2  -6 1717.29 246.316   3
 -13  -2  -5 4023.23 370.290   3
 -13  -2  -4 19065.5 763.447   3
 -13  -2  -4 17073.7 573.216   1
 -13  -2  -3 33765.2 984.582   3
 -13  -2  -3 33343.6 828.112   1
 -13  -2  -2 6989.72 446.055   3
 -13  -2  -2 5899.97 347.654   1
 -13  -2  -2 6468.30 375.570   2
 -13  -2  -1 3820.44 323.958   3
 -13  -2  -1 3712.89 286.539   2
 -13  -2   0 916.765 156.363   3
 -13  -2   0 699.034 133.494   1
 -13  -2   0 869.118 148.064   2
 -13  -2   1 2269.05 232.044   3
 -13  -2   1 2234.07 231.319   1
 -13  -2   1 2034.74 218.817   2
 -13  -2   2 230.458 80.7688   3
 -13  -2   2 169.205 82.1045   1
 -13  -2   2 186.860 84.5811   2
 -13  -2   3 5453.62 331.985   3
 -13  -2   3 4850.72 351.894   1
 -13  -2   3 4887.16 337.685   2
 -13  -2   4 28242.5 735.800   3
 -13  -2   4 30363.9 855.258   2
 -13  -1 -18 16034.6 715.511   2
 -13  -1 -18 15794.4 902.553   3
 -13  -1 -17 45823.5 1496.94   3
 -13  -1 -17 47475.5 868.310   1
 -13  -1 -16 1665.78 226.018   2
 -13  -1 -16 1714.75 296.210   3
 -13  -1 -16 1380.84 155.402   1
 -13  -1 -15 19738.9 749.152   2
 -13  -1 -15 18559.0 932.117   3
 -13  -1 -14 17893.4 705.061   2
 -13  -1 -14 17607.2 896.866   3
 -13  -1 -14 17479.4 517.242   1
 -13  -1 -13 4638.54 463.335   3
 -13  -1 -13 4277.88 262.184   1
 -13  -1 -12 7015.70 332.954   1
 -13  -1 -11 39911.5 1285.70   3
 -13  -1 -11 42471.3 819.751   1
 -13  -1 -10 39079.6 793.710   1
 -13  -1 -10 38934.4 1254.72   3
 -13  -1  -9 2229.12 198.985   1
 -13  -1  -9 2613.83 323.311   3
 -13  -1  -8 65417.2 1065.16   1
 -13  -1  -8 60828.5 1496.26   3
 -13  -1  -7 45540.9 1274.95   3
 -13  -1  -7 40467.8 836.877   1
 -13  -1  -6 1451.92 235.574   3
 -13  -1  -6 1083.51 144.780   1
 -13  -1  -5 32032.4 1036.89   3
 -13  -1  -4 50181.0 1263.61   3
 -13  -1  -3 27564.6 906.883   3
 -13  -1  -3 26347.4 717.110   1
 -13  -1  -2 31797.4 945.629   3
 -13  -1  -2 26213.4 739.658   1
 -13  -1  -1 31881.4 915.567   3
 -13  -1  -1 29409.6 795.311   2
 -13  -1  -1 31783.9 810.027   1
 -13  -1   0 15320.5 577.063   2
 -13  -1   0 15708.3 583.674   1
 -13  -1   1 520.010 117.527   2
 -13  -1   1 683.002 132.466   3
 -13  -1   1 687.466 132.988   1
 -13  -1   2 2808.77 253.364   2
 -13  -1   2 3157.45 263.261   3
 -13  -1   2 3088.49 275.138   1
 -13  -1   3 655.096 132.894   2
 -13  -1   3 538.173 125.039   1
 -13  -1   4 3865.92 304.529   2
 -13  -1   4 4471.64 342.252   1
 -13  -1   5 13863.7 588.371   2
 -13  -1   5 14362.9 629.605   1
 -13  -1   5 13639.1 478.093   3
 -13   0 -17 110313. 1852.92   2
 -13   0 -17 107074. 2291.29   3
 -13   0 -16 60073.9 968.042   1
 -13   0 -16 63072.4 1760.00   3
 -13   0 -15 5174.40 502.943   3
 -13   0 -15 4438.93 264.599   1
 -13   0 -15 5393.07 396.085   2
 -13   0 -14 4370.95 460.103   3
 -13   0 -14 3847.67 248.214   1
 -13   0 -14 4101.74 346.745   2
 -13   0 -13 4818.11 475.067   3
 -13   0 -13 5186.43 387.054   2
 -13   0 -12 8721.98 369.918   1
 -13   0 -11 29439.9 684.153   1
 -13   0 -11 33723.1 1182.86   3
 -13   0 -10 32262.7 742.308   1
 -13   0 -10 34915.1 1183.46   3
 -13   0  -9 1635.73 173.913   1
 -13   0  -9 1735.13 279.924   3
 -13   0  -8 138319. 1528.02   1
 -13   0  -8 148460. 2344.29   3
 -13   0  -7 211093. 1915.03   1
 -13   0  -7 233408. 2901.37   3
 -13   0  -6 57348.7 1011.75   1
 -13   0  -6 57612.1 1408.23   3
 -13   0  -5 2402.82 214.209   1
 -13   0  -5 2593.86 296.257   3
 -13   0  -4 24385.2 870.110   3
 -13   0  -3 5336.73 406.328   3
 -13   0  -2 4572.31 369.260   3
 -13   0  -2 3535.17 269.400   1
 -13   0  -1 6465.71 421.782   3
 -13   0  -1 5845.27 351.211   1
 -13   0   0 12085.6 514.211   2
 -13   0   0 12391.1 563.634   3
 -13   0   0 11415.8 504.581   1
 -13   0   1 5771.64 359.276   2
 -13   0   1 5880.76 364.162   3
 -13   0   1 5486.40 359.495   1
 -13   0   2 33261.9 850.104   2
 -13   0   3 13597.8 555.571   2
 -13   0   3 14828.0 608.011   1
 -13   0   4 5707.67 369.434   2
 -13   0   4 5861.22 304.974   3
 -13   0   4 6389.70 407.508   1
 -13   0   5 32466.5 874.894   2
 -13   0   5 30958.9 926.701   1
 -13   1 -17 37637.3 758.468   1
 -13   1 -17 40340.4 1120.01   2
 -13   1 -17 38380.3 1335.45   3
 -13   1 -16 72673.5 1049.92   1
 -13   1 -16 73815.0 1501.99   2
 -13   1 -16 72849.2 1827.65   3
 -13   1 -15 27832.9 647.710   1
 -13   1 -15 28651.9 1147.10   3
 -13   1 -14 899.182 218.307   3
 -13   1 -14 865.432 117.808   1
 -13   1 -13 6114.57 530.725   3
 -13   1 -13 6256.38 305.926   1
 -13   1 -12 7948.97 465.406   2
 -13   1 -12 6864.01 327.705   1
 -13   1 -11 22205.8 593.299   1
 -13   1 -10 21992.5 606.027   1
 -13   1 -10 23448.4 978.558   3
 -13   1  -9 1709.65 169.361   1
 -13   1  -9 1787.43 278.076   3
 -13   1  -8 51068.3 915.262   1
 -13   1  -8 52323.7 1397.50   3
 -13   1  -7 187842. 1825.56   1
 -13   1  -7 174594. 2497.77   3
 -13   1  -6 130453. 1533.44   1
 -13   1  -6 125475. 2101.52   3
 -13   1  -5 4647.56 323.321   2
 -13   1  -5 5421.31 314.544   1
 -13   1  -5 5307.28 424.269   3
 -13   1  -4 5187.96 335.150   2
 -13   1  -4 4462.66 291.603   1
 -13   1  -4 4785.30 391.941   3
 -13   1  -3 2258.89 262.325   3
 -13   1  -2 13902.8 615.532   3
 -13   1  -1 1562.13 208.931   3
 -13   1  -1 1593.34 190.218   1
 -13   1   0 4742.71 333.544   3
 -13   1   0 4063.22 307.837   1
 -13   1   1 7203.46 408.023   1
 -13   1   1 7818.40 411.292   2
 -13   1   2 28663.9 711.003   3
 -13   1   2 26550.4 827.901   1
 -13   1   2 26488.5 755.912   2
 -13   1   3 48147.7 829.356   3
 -13   1   3 49422.2 1044.14   2
 -13   1   4 6934.14 266.026   3
 -13   1   4 7066.03 434.108   1
 -13   1   4 7608.79 416.086   2
 -13   1   5 11156.4 560.235   1
 -13   1   5 11039.3 506.067   2
 -13   1   6 2293.28 240.618   2
 -13   2 -16 5453.84 295.102   1
 -13   2 -16 6443.89 444.276   2
 -13   2 -16 5888.68 535.736   3
 -13   2 -15 2274.85 189.539   1
 -13   2 -15 2516.35 345.423   3
 -13   2 -15 2461.58 277.309   2
 -13   2 -14 1091.10 234.498   3
 -13   2 -14 942.790 175.351   2
 -13   2 -14 1019.14 127.782   1
 -13   2 -13 77.6276 111.432   3
 -13   2 -13 114.403 86.7311   2
 -13   2 -13 71.1528 44.7903   1
 -13   2 -12 10777.8 547.250   2
 -13   2 -12 10801.8 410.641   1
 -13   2 -11 43589.2 1063.48   2
 -13   2 -11 33543.3 731.594   1
 -13   2 -10 37111.3 763.080   1
 -13   2 -10 31969.5 1123.09   3
 -13   2  -9 10127.9 400.307   1
 -13   2  -9 10182.4 631.679   3
 -13   2  -8 1650.10 170.187   1
 -13   2  -8 1899.83 280.355   3
 -13   2  -7 10389.3 425.894   1
 -13   2  -7 10531.4 620.629   3
 -13   2  -6 27254.1 694.262   1
 -13   2  -6 22310.8 879.765   3
 -13   2  -5 685.275 115.677   1
 -13   2  -5 889.080 182.633   3
 -13   2  -4 135.452 66.5616   1
 -13   2  -4 408.722 128.197   3
 -13   2  -4 280.684 88.9224   2
 -13   2  -3 771.437 160.899   3
 -13   2  -3 743.710 133.912   2
 -13   2  -3 617.848 116.556   1
 -13   2  -2 2021.84 211.649   2
 -13   2  -2 2106.56 246.921   3
 -13   2  -1 3637.68 298.263   3
 -13   2   0 673.697 132.617   3
 -13   2   0 579.900 122.068   1
 -13   2   1 11483.3 525.905   1
 -13   2   2 1193.92 135.130   3
 -13   2   2 1194.86 169.440   2
 -13   2   2 1224.79 179.985   1
 -13   2   3 4932.83 218.976   3
 -13   2   3 4242.07 307.657   2
 -13   2   3 5013.28 355.181   1
 -13   2   4 2463.58 265.098   1
 -13   2   4 2505.50 246.313   2
 -13   2   4 2387.10 97.5467   3
 -13   2   5 4018.11 308.151   2
 -13   2   6 890.352 152.497   2
 -13   3 -15 12489.5 423.432   1
 -13   3 -15 11995.4 612.561   2
 -13   3 -15 12973.1 776.596   3
 -13   3 -14 1695.79 160.034   1
 -13   3 -14 1856.73 237.883   2
 -13   3 -14 1632.85 280.937   3
 -13   3 -13 20695.2 949.293   3
 -13   3 -13 19611.1 754.639   2
 -13   3 -13 22092.1 577.107   1
 -13   3 -12 1184.08 239.183   3
 -13   3 -12 1216.00 198.467   2
 -13   3 -12 837.185 123.226   1
 -13   3 -11 18781.7 712.589   2
 -13   3 -11 18399.2 529.872   1
 -13   3 -10 26661.8 638.162   1
 -13   3  -9 19133.2 547.898   1
 -13   3  -9 16437.0 784.024   3
 -13   3  -8 27347.6 670.673   1
 -13   3  -8 26629.9 986.052   3
 -13   3  -7 25933.8 663.390   1
 -13   3  -7 22719.2 890.635   3
 -13   3  -6 39668.9 850.292   1
 -13   3  -6 38931.6 1121.14   3
 -13   3  -5 9520.19 411.233   1
 -13   3  -5 8863.32 524.754   3
 -13   3  -4 8422.45 396.646   1
 -13   3  -4 7632.91 469.856   3
 -13   3  -3 17493.1 600.763   2
 -13   3  -3 19383.8 613.551   1
 -13   3  -3 18999.9 713.845   3
 -13   3  -2 1752.91 197.339   2
 -13   3  -2 2170.99 238.769   3
 -13   3  -1 9101.87 445.576   3
 -13   3  -1 8527.69 433.547   2
 -13   3   0 26215.3 713.141   3
 -13   3   0 29413.6 824.646   1
 -13   3   1 30375.0 841.321   1
 -13   3   2 29087.7 799.677   2
 -13   3   2 30185.0 574.032   3
 -13   3   3 21922.3 692.264   2
 -13   3   3 21745.0 748.262   1
 -13   3   3 21444.8 388.851   3
 -13   3   4 19817.4 660.405   2
 -13   3   5 5673.68 360.829   2
 -13   3   6 324.504 105.768   2
 -13   4 -15 23382.8 1015.46   3
 -13   4 -15 24241.7 592.030   1
 -13   4 -15 21995.9 818.682   2
 -13   4 -14 829.205 204.739   3
 -13   4 -14 822.194 119.969   1
 -13   4 -14 658.737 150.247   2
 -13   4 -13 93042.8 1979.69   3
 -13   4 -13 89754.8 1157.33   1
 -13   4 -13 93748.4 1657.88   2
 -13   4 -12 108943. 1289.42   1
 -13   4 -12 112990. 1795.00   2
 -13   4 -11 19878.7 545.942   1
 -13   4 -11 19218.7 731.543   2
 -13   4 -11 20919.7 931.746   3
 -13   4 -10 4361.03 262.190   1
 -13   4 -10 4204.70 335.432   2
 -13   4  -9 3892.12 250.476   1
 -13   4  -9 3871.53 390.237   3
 -13   4  -8 9382.61 393.446   1
 -13   4  -8 9404.68 585.596   3
 -13   4  -7 8818.04 382.785   1
 -13   4  -7 9409.91 566.884   3
 -13   4  -6 41476.2 854.495   1
 -13   4  -6 45517.7 1213.92   3
 -13   4  -5 8995.57 404.835   1
 -13   4  -5 10358.1 559.160   3
 -13   4  -4 31159.3 769.835   1
 -13   4  -4 29992.6 913.118   3
 -13   4  -3 137841. 1669.75   1
 -13   4  -3 145267. 1913.10   3
 -13   4  -2 79531.3 1282.88   2
 -13   4  -2 81271.0 1334.74   3
 -13   4  -1 1770.63 199.374   2
 -13   4  -1 1912.58 197.670   3
 -13   4   0 19048.8 663.452   1
 -13   4   0 18425.4 558.995   3
 -13   4   1 36588.6 928.346   1
 -13   4   2 23932.2 777.816   1
 -13   4   3 4312.47 305.440   2
 -13   4   4 9775.18 463.571   2
 -13   4   5 3696.71 293.443   2
 -13   4   6 1777.47 206.894   2
 -13   5 -14 273.214 138.377   3
 -13   5 -14 328.207 77.5537   1
 -13   5 -14 524.727 137.925   2
 -13   5 -13 59527.2 1548.97   3
 -13   5 -13 56382.5 892.511   1
 -13   5 -13 59578.1 1330.61   2
 -13   5 -12 118054. 1291.70   1
 -13   5 -12 119705. 1858.17   2
 -13   5 -11 51828.3 1409.15   3
 -13   5 -11 54793.3 1237.11   2
 -13   5 -10 8894.22 367.531   1
 -13   5 -10 7846.89 547.665   3
 -13   5 -10 7761.55 463.295   2
 -13   5  -9 132.911 55.5852   1
 -13   5  -9 167.297 83.3315   2
 -13   5  -8 1797.27 175.809   1
 -13   5  -8 2229.13 284.863   3
 -13   5  -7 9830.98 412.289   1
 -13   5  -7 9717.93 566.265   3
 -13   5  -6 22610.2 631.466   1
 -13   5  -6 22953.6 837.628   3
 -13   5  -5 20919.9 619.754   1
 -13   5  -5 19255.2 734.701   3
 -13   5  -4 33694.1 814.752   1
 -13   5  -4 32618.7 919.928   3
 -13   5  -3 223205. 2152.70   1
 -13   5  -3 209286. 2270.53   3
 -13   5  -2 170763. 1921.46   1
 -13   5  -2 176576. 1962.67   3
 -13   5  -1 17225.8 600.166   2
 -13   5  -1 19195.9 607.712   3
 -13   5   0 410.525 99.6686   2
 -13   5   0 261.924 77.3211   3
 -13   5   1 3187.29 262.176   2
 -13   5   4 2352.63 237.976   2
 -13   5   5 4132.17 310.190   2
 -13   5   6 20627.1 675.825   2
 -13   6 -13 4438.57 429.672   3
 -13   6 -13 4047.38 231.733   1
 -13   6 -13 4484.97 376.937   2
 -13   6 -12 13968.6 742.424   3
 -13   6 -12 13501.1 426.200   1
 -13   6 -12 14444.4 656.552   2
 -13   6 -11 9325.64 363.667   1
 -13   6 -11 10138.0 541.923   2
 -13   6 -11 9347.56 595.526   3
 -13   6 -10 9111.65 364.874   1
 -13   6 -10 8605.01 564.285   3
 -13   6 -10 8884.53 505.722   2
 -13   6  -9 241.070 100.673   2
 -13   6  -9 350.698 137.487   3
 -13   6  -9 211.396 71.9092   1
 -13   6  -8 10860.0 418.500   1
 -13   6  -7 28546.9 953.864   3
 -13   6  -7 26446.4 672.574   1
 -13   6  -6 32498.6 981.683   3
 -13   6  -6 34828.5 795.415   1
 -13   6  -5 33609.2 966.123   3
 -13   6  -5 35217.9 820.822   1
 -13   6  -4 2752.46 272.121   3
 -13   6  -4 2426.65 224.688   1
 -13   6  -3 27108.2 793.278   3
 -13   6  -3 20495.8 650.822   1
 -13   6  -2 25658.2 742.320   3
 -13   6  -2 22896.4 709.003   1
 -13   6  -1 13669.1 539.087   2
 -13   6  -1 12014.9 518.363   1
 -13   6   0 859.580 140.697   2
 -13   6   1 396.508 103.751   2
 -13   6   2 5973.00 356.122   2
 -13   6   5 3967.55 304.758   2
 -13   6   6 6973.34 404.770   2
 -13   7 -12 9435.68 546.461   2
 -13   7 -12 9519.67 617.440   3
 -13   7 -12 9388.45 359.861   1
 -13   7 -11 9745.04 608.020   3
 -13   7 -11 9875.87 546.028   2
 -13   7 -11 8338.31 355.402   1
 -13   7 -10 68.5195 62.1608   2
 -13   7 -10 80.2425 93.5574   3
 -13   7 -10 172.404 62.3515   1
 -13   7  -9 5833.43 452.759   3
 -13   7  -9 5845.45 405.307   2
 -13   7  -9 5750.16 306.446   1
 -13   7  -8 534.176 134.713   2
 -13   7  -8 497.647 104.451   1
 -13   7  -7 5752.59 324.930   1
 -13   7  -6 36179.4 1024.19   3
 -13   7  -6 37157.1 834.822   1
 -13   7  -5 39136.7 1035.40   3
 -13   7  -5 37245.0 847.815   1
 -13   7  -4 18233.2 680.359   3
 -13   7  -4 5846.50 357.193   1
 -13   7  -3 9207.75 445.989   1
 -13   7   0 1453.09 181.485   2
 -13   7   1 1491.11 180.670   2
 -13   7   2 2356.48 226.430   2
 -13   7   3 3340.16 264.481   2
 -13   7   6 9337.40 472.184   2
 -13   8 -11 26888.4 899.374   2
 -13   8 -11 24752.3 954.533   3
 -13   8 -11 27185.4 612.055   1
 -13   8 -10 3960.22 379.870   3
 -13   8 -10 3669.11 330.491   2
 -13   8 -10 3226.06 219.981   1
 -13   8  -9 38149.4 1042.87   2
 -13   8  -9 37505.5 1131.10   3
 -13   8  -9 37762.4 771.771   1
 -13   8  -8 81099.9 1645.94   3
 -13   8  -8 76498.1 1444.47   2
 -13   8  -7 23690.5 657.785   1
 -13   8  -6 8195.52 400.346   1
 -13   8   1 42858.5 943.890   2
 -13   8   2 40647.2 926.980   2
 -13   8   3 6711.03 373.174   2
 -13   8   4 16721.8 586.568   2
 -13   9  -9 32602.9 978.760   2
 -13   9  -8 130004. 1909.01   2
 -13   9  -7 99788.5 1630.76   2
 -13   9   2 95623.9 1411.39   2
 -13   9   3 35013.8 860.389   2
 -13   9   4 380.778 102.466   2
 -13   9   5 5054.66 334.338   2
 -13  10  -7 48476.2 1174.37   2
 -13  10   3 33363.9 838.445   2
 -13  10   4 1454.46 182.580   2
 -12 -13 -11 424.116 139.482   3
 -12 -13 -11 375.512 95.5850   1
 -12 -13 -11 368.236 113.822   2
 -12 -12 -15 45196.0 1372.32   3
 -12 -12 -14 85780.0 1859.13   3
 -12 -12 -14 84297.2 1255.22   1
 -12 -12 -13 28249.2 1047.61   3
 -12 -12 -13 26630.8 711.666   1
 -12 -12 -12 6368.75 484.163   3
 -12 -12 -12 5059.98 309.560   1
 -12 -12 -11 6303.17 476.298   3
 -12 -12 -11 5648.05 324.388   1
 -12 -12 -10 4888.83 416.599   3
 -12 -12 -10 4128.64 314.095   2
 -12 -12  -9 4263.65 316.218   2
 -12 -12  -9 3051.63 248.539   1
 -12 -12  -8 5184.31 412.669   3
 -12 -12  -8 5401.79 329.209   1
 -12 -12  -7 1444.52 227.303   3
 -12 -12  -7 1142.61 155.443   1
 -12 -12  -7 1358.39 187.922   2
 -12 -12  -6 27711.9 746.615   1
 -12 -12  -6 27389.5 815.404   2
 -12 -12  -6 29474.2 946.653   3
 -12 -11 -17 1447.38 167.442   1
 -12 -11 -17 1557.24 276.684   3
 -12 -11 -16 461.368 99.6381   1
 -12 -11 -16 339.782 150.298   3
 -12 -11 -15 6506.36 365.942   1
 -12 -11 -15 7298.60 557.198   3
 -12 -11 -14 37861.3 1222.92   3
 -12 -11 -13 39711.2 854.554   1
 -12 -11 -13 36583.2 1185.47   3
 -12 -11 -12 4685.16 293.651   1
 -12 -11 -12 5555.41 465.266   3
 -12 -11 -11 11748.7 462.213   1
 -12 -11 -11 11910.5 650.070   3
 -12 -11 -10 18658.2 602.565   1
 -12 -11 -10 20838.5 836.402   3
 -12 -11  -9 5695.24 437.165   3
 -12 -11  -9 5953.59 366.396   2
 -12 -11  -9 5322.45 322.970   1
 -12 -11  -8 817.142 173.367   3
 -12 -11  -8 647.075 134.796   2
 -12 -11  -8 536.919 110.952   1
 -12 -11  -7 28.2769 64.1793   3
 -12 -11  -7 32.4749 47.7538   1
 -12 -11  -7 38.3939 50.3112   2
 -12 -11  -6 19721.6 622.809   1
 -12 -11  -6 21022.9 702.160   2
 -12 -11  -6 20715.6 794.737   3
 -12 -11  -5 60404.8 1187.17   2
 -12 -11  -5 56971.8 1280.26   3
 -12 -11  -4 88509.4 1384.59   1
 -12 -11  -4 87033.1 1427.07   2
 -12 -10 -18 18931.7 598.369   1
 -12 -10 -17 1693.96 180.536   1
 -12 -10 -17 2603.01 353.074   3
 -12 -10 -16 3123.64 241.721   1
 -12 -10 -16 3102.23 377.400   3
 -12 -10 -15 400.511 93.8693   1
 -12 -10 -15 181.538 118.831   3
 -12 -10 -14 472.044 102.674   1
 -12 -10 -14 440.062 156.992   3
 -12 -10 -13 1934.09 193.384   1
 -12 -10 -13 2367.04 313.462   3
 -12 -10 -12 2516.21 310.021   3
 -12 -10 -11 11253.5 446.257   1
 -12 -10 -11 12813.1 677.384   3
 -12 -10 -10 36743.6 818.701   1
 -12 -10 -10 34516.3 1094.90   3
 -12 -10  -9 39953.4 855.489   1
 -12 -10  -9 37909.3 1111.08   3
 -12 -10  -8 18230.1 590.889   1
 -12 -10  -8 18083.6 755.667   3
 -12 -10  -7 3366.71 330.169   3
 -12 -10  -7 3109.09 246.955   1
 -12 -10  -7 3107.62 266.187   2
 -12 -10  -6 2143.62 208.743   1
 -12 -10  -6 2077.86 219.026   2
 -12 -10  -5 2502.07 233.327   1
 -12 -10  -5 2222.00 230.209   2
 -12 -10  -4 547.465 118.376   1
 -12 -10  -4 525.188 118.518   2
 -12 -10  -3 6172.80 364.300   1
 -12 -10  -3 6109.75 380.862   2
 -12 -10  -2 2244.04 227.716   1
 -12 -10  -2 2653.38 258.647   2
 -12  -9 -18 23613.8 662.723   1
 -12  -9 -17 1858.98 305.413   3
 -12  -9 -17 1299.58 157.622   1
 -12  -9 -16 51136.3 1498.11   3
 -12  -9 -16 45981.0 918.178   1
 -12  -9 -15 38461.1 1286.44   3
 -12  -9 -15 35374.8 797.582   1
 -12  -9 -14 5260.78 475.417   3
 -12  -9 -14 5752.18 321.928   1
 -12  -9 -13 32493.7 1129.03   3
 -12  -9 -13 31312.1 744.516   1
 -12  -9 -12 15776.4 776.405   3
 -12  -9 -12 14580.8 511.223   1
 -12  -9 -11 4794.18 423.885   3
 -12  -9 -10 12822.9 671.362   3
 -12  -9 -10 13319.0 478.692   1
 -12  -9  -9 9188.73 405.171   1
 -12  -9  -8 40562.7 870.552   1
 -12  -9  -7 12450.1 482.615   1
 -12  -9  -6 8809.17 409.135   1
 -12  -9  -6 9039.08 515.325   3
 -12  -9  -6 9421.37 462.377   2
 -12  -9  -5 10823.8 469.347   1
 -12  -9  -5 11687.7 574.920   3
 -12  -9  -5 10161.9 476.725   2
 -12  -9  -4 28070.9 759.567   1
 -12  -9  -4 30183.4 896.991   3
 -12  -9  -4 30064.8 817.993   2
 -12  -9  -3 14442.4 551.605   1
 -12  -9  -3 12976.0 580.145   3
 -12  -9  -3 13840.0 562.871   2
 -12  -9  -2 778.239 137.962   1
 -12  -9  -2 1210.51 184.853   3
 -12  -9  -2 1145.18 175.020   2
 -12  -9  -1 21578.2 686.141   1
 -12  -9  -1 20817.0 704.348   2
 -12  -9  -1 19721.7 687.843   3
 -12  -9   0 1462.47 197.364   2
 -12  -9   0 1571.19 198.099   1
 -12  -9   0 1507.06 197.475   3
 -12  -8 -19 9078.17 509.463   2
 -12  -8 -19 8256.33 639.043   3
 -12  -8 -19 8735.23 408.531   1
 -12  -8 -18 453.032 97.9973   1
 -12  -8 -17 6339.31 332.371   1
 -12  -8 -17 5816.77 526.112   3
 -12  -8 -16 32511.5 750.063   1
 -12  -8 -16 34601.3 1232.13   3
 -12  -8 -15 63191.3 1043.95   1
 -12  -8 -15 59368.1 1599.07   3
 -12  -8 -14 3178.77 239.929   1
 -12  -8 -14 3177.19 376.836   3
 -12  -8 -13 19260.1 585.697   1
 -12  -8 -13 19506.3 876.636   3
 -12  -8 -12 7819.96 369.742   1
 -12  -8 -12 7754.84 545.131   3
 -12  -8 -11 39773.8 820.367   1
 -12  -8 -10 113998. 1404.44   1
 -12  -8 -10 125899. 1652.02   2
 -12  -8  -9 69085.5 1097.24   1
 -12  -8  -9 64684.3 1470.27   3
 -12  -8  -8 1272.43 159.843   1
 -12  -8  -8 2184.93 270.698   3
 -12  -8  -7 9106.34 408.497   1
 -12  -8  -7 8604.54 516.155   3
 -12  -8  -6 2372.69 265.236   3
 -12  -8  -6 1941.06 194.819   1
 -12  -8  -5 4579.42 312.634   1
 -12  -8  -5 5981.75 364.115   2
 -12  -8  -4 26481.2 734.237   1
 -12  -8  -4 26231.0 839.104   3
 -12  -8  -4 25667.7 750.026   2
 -12  -8  -3 14199.3 539.796   1
 -12  -8  -3 15748.6 642.057   3
 -12  -8  -3 14284.0 561.330   2
 -12  -8  -2 7497.75 396.494   1
 -12  -8  -2 7174.00 424.602   3
 -12  -8  -2 7150.68 403.644   2
 -12  -8  -1 103995. 1486.69   1
 -12  -8  -1 101510. 1551.50   3
 -12  -8  -1 106178. 1573.77   2
 -12  -8   0 129453. 1750.40   2
 -12  -8   0 130707. 1727.78   3
 -12  -8   1 12981.0 568.385   2
 -12  -8   1 13461.9 556.575   1
 -12  -8   1 11868.3 520.766   3
 -12  -7 -19 2326.62 265.475   2
 -12  -7 -19 1997.89 195.418   1
 -12  -7 -19 2630.70 376.686   3
 -12  -7 -18 1635.69 221.957   2
 -12  -7 -18 1430.32 163.238   1
 -12  -7 -17 82.9799 55.6402   1
 -12  -7 -17 94.0482 100.833   3
 -12  -7 -16 1327.87 154.682   1
 -12  -7 -16 1312.14 254.989   3
 -12  -7 -15 1863.65 182.169   1
 -12  -7 -15 1938.49 309.288   3
 -12  -7 -14 269.445 80.7613   1
 -12  -7 -14 333.982 142.126   3
 -12  -7 -13 12828.1 465.653   1
 -12  -7 -13 13751.9 742.978   3
 -12  -7 -12 10349.6 414.666   1
 -12  -7 -11 13018.6 468.785   1
 -12  -7 -10 120035. 1407.84   1
 -12  -7 -10 114685. 2007.19   3
 -12  -7  -9 134686. 2133.89   3
 -12  -7  -9 126221. 1478.82   1
 -12  -7  -8 18655.8 779.112   3
 -12  -7  -8 17962.0 606.034   2
 -12  -7  -7 10238.5 429.299   1
 -12  -7  -7 11732.6 599.328   3
 -12  -7  -6 14002.2 629.538   3
 -12  -7  -6 13281.8 485.912   1
 -12  -7  -5 12302.2 584.118   3
 -12  -7  -5 10496.8 465.314   1
 -12  -7  -4 1626.83 188.829   1
 -12  -7  -4 1764.97 224.082   3
 -12  -7  -4 1578.81 192.641   2
 -12  -7  -3 7478.89 388.201   1
 -12  -7  -3 7313.98 434.739   3
 -12  -7  -3 7300.80 400.462   2
 -12  -7  -2 3134.05 256.155   1
 -12  -7  -2 3158.10 280.987   3
 -12  -7  -2 3108.35 262.779   2
 -12  -7  -1 60353.6 1136.58   1
 -12  -7  -1 61056.0 1170.42   2
 -12  -7   0 173289. 1960.90   1
 -12  -7   0 170406. 1968.89   2
 -12  -7   1 77851.6 1315.56   1
 -12  -7   1 78690.2 1387.87   2
 -12  -7   1 80320.8 1320.21   3
 -12  -7   2 3645.13 304.040   2
 -12  -7   2 3716.88 297.590   1
 -12  -7   2 3385.43 267.745   3
 -12  -6 -19 18759.3 988.898   3
 -12  -6 -19 19785.7 776.173   2
 -12  -6 -19 19555.0 594.789   1
 -12  -6 -18 4983.65 377.128   2
 -12  -6 -18 4513.17 286.501   1
 -12  -6 -17 1460.81 211.345   2
 -12  -6 -17 1252.46 149.886   1
 -12  -6 -17 1309.07 260.535   3
 -12  -6 -16 823.483 123.240   1
 -12  -6 -16 1023.57 229.303   3
 -12  -6 -15 27172.0 675.834   1
 -12  -6 -15 27690.1 1106.70   3
 -12  -6 -14 36299.0 776.542   1
 -12  -6 -14 33353.9 1197.46   3
 -12  -6 -13 11239.5 432.357   1
 -12  -6 -13 11538.7 696.352   3
 -12  -6 -12 313.127 81.2233   1
 -12  -6 -11 3153.93 231.028   1
 -12  -6 -11 3256.61 354.422   3
 -12  -6 -10 14133.6 720.372   3
 -12  -6  -9 6312.94 473.020   3
 -12  -6  -9 6835.83 377.699   2
 -12  -6  -8 2428.60 285.706   3
 -12  -6  -8 2121.50 213.381   2
 -12  -6  -8 1709.98 174.743   1
 -12  -6  -7 1106.84 159.656   2
 -12  -6  -7 1163.23 197.790   3
 -12  -6  -6 11271.2 450.750   1
 -12  -6  -6 11204.2 573.953   3
 -12  -6  -5 42005.8 898.990   1
 -12  -6  -5 40795.7 1067.31   3
 -12  -6  -4 15403.9 537.855   1
 -12  -6  -4 16379.1 662.378   3
 -12  -6  -3 13841.7 544.166   2
 -12  -6  -3 14564.5 534.395   1
 -12  -6  -3 14493.4 600.588   3
 -12  -6  -2 1912.57 203.327   2
 -12  -6  -2 1945.65 202.273   1
 -12  -6  -2 1938.38 222.336   3
 -12  -6  -1 4194.32 303.285   2
 -12  -6  -1 4344.67 315.579   3
 -12  -6   0 23395.7 722.234   2
 -12  -6   0 22988.1 732.127   3
 -12  -6   1 17468.9 636.198   2
 -12  -6   1 16939.3 622.234   1
 -12  -6   1 16309.7 600.419   3
 -12  -6   2 1514.45 184.173   3
 -12  -6   2 1424.03 188.010   1
 -12  -6   2 1690.51 204.881   2
 -12  -6   3 3412.43 259.646   3
 -12  -6   3 3422.70 294.281   2
 -12  -6   3 3420.63 295.094   1
 -12  -5 -19 8579.57 659.434   3
 -12  -5 -19 9431.02 531.684   2
 -12  -5 -19 8507.39 391.402   1
 -12  -5 -18 25953.3 856.016   2
 -12  -5 -18 22644.3 620.362   1
 -12  -5 -17 7090.56 348.227   1
 -12  -5 -17 6933.27 585.316   3
 -12  -5 -17 8263.09 479.447   2
 -12  -5 -16 1661.52 175.388   1
 -12  -5 -16 2207.68 333.014   3
 -12  -5 -16 2454.02 264.727   2
 -12  -5 -15 10359.2 693.236   3
 -12  -5 -15 11135.9 433.051   1
 -12  -5 -14 31512.6 1158.63   3
 -12  -5 -11 20226.9 880.811   3
 -12  -5 -10 3419.62 355.021   3
 -12  -5  -9 27674.2 987.258   3
 -12  -5  -8 18025.1 606.053   2
 -12  -5  -8 18541.6 776.186   3
 -12  -5  -7 2085.90 208.215   2
 -12  -5  -7 2285.86 272.487   3
 -12  -5  -6 2424.93 284.067   3
 -12  -5  -6 3045.11 251.566   2
 -12  -5  -5 11453.5 567.095   3
 -12  -5  -5 11440.7 478.427   2
 -12  -5  -4 39554.1 1037.77   3
 -12  -5  -4 41651.5 890.615   1
 -12  -5  -3 29773.0 864.675   3
 -12  -5  -3 29437.9 751.764   1
 -12  -5  -2 20056.0 631.707   1
 -12  -5  -2 18955.4 621.667   2
 -12  -5  -1 15939.9 578.957   1
 -12  -5  -1 16357.4 611.796   3
 -12  -5  -1 14522.0 549.577   2
 -12  -5   0 28071.7 775.376   1
 -12  -5   0 27878.2 791.092   3
 -12  -5   0 29389.3 798.834   2
 -12  -5   1 15216.8 576.956   1
 -12  -5   1 16611.8 604.781   3
 -12  -5   1 15999.5 593.477   2
 -12  -5   2 51.5567 68.2598   1
 -12  -5   2 139.493 75.5434   2
 -12  -5   2 114.750 66.6843   3
 -12  -5   3 7151.57 424.717   1
 -12  -5   3 7782.69 391.027   3
 -12  -5   3 8084.80 438.869   2
 -12  -5   4 2460.62 256.114   2
 -12  -5   4 2319.94 212.834   3
 -12  -5   4 2658.45 262.566   1
 -12  -4 -19 4456.15 482.809   3
 -12  -4 -19 5637.87 420.025   2
 -12  -4 -18 33862.4 992.868   2
 -12  -4 -18 30143.6 709.706   1
 -12  -4 -17 10538.2 707.049   3
 -12  -4 -17 11864.5 578.861   2
 -12  -4 -17 11639.1 439.084   1
 -12  -4 -16 6076.73 408.800   2
 -12  -4 -16 5634.29 521.400   3
 -12  -4 -15 22671.6 1008.83   3
 -12  -4 -15 23035.4 784.649   2
 -12  -4 -14 3448.31 400.237   3
 -12  -4 -13 998.833 128.696   1
 -12  -4 -12 4349.20 262.482   1
 -12  -4 -12 3883.73 401.881   3
 -12  -4 -11 50047.7 889.182   1
 -12  -4 -11 52983.3 1415.13   3
 -12  -4 -10 4718.34 279.729   1
 -12  -4 -10 5011.39 435.963   3
 -12  -4  -9 30030.1 691.492   1
 -12  -4  -9 29752.8 1026.61   3
 -12  -4  -8 34492.6 1079.70   3
 -12  -4  -8 34525.0 758.657   1
 -12  -4  -7 2229.14 198.028   1
 -12  -4  -7 2121.90 216.021   2
 -12  -4  -7 2358.10 284.644   3
 -12  -4  -6 106397. 1446.97   2
 -12  -4  -6 100197. 1761.25   3
 -12  -4  -5 93270.8 1649.65   3
 -12  -4  -5 95992.3 1381.27   2
 -12  -4  -4 4784.73 364.138   3
 -12  -4  -4 4630.08 319.273   2
 -12  -4  -3 21028.1 641.649   1
 -12  -4  -3 23020.8 772.530   3
 -12  -4  -2 18207.6 606.197   1
 -12  -4  -2 19038.1 686.102   3
 -12  -4  -1 11612.2 494.948   1
 -12  -4  -1 11275.7 479.350   2
 -12  -4  -1 11362.9 513.430   3
 -12  -4   0 31610.2 821.537   1
 -12  -4   0 31577.5 815.354   2
 -12  -4   1 17640.0 624.137   1
 -12  -4   1 17761.1 610.731   2
 -12  -4   2 2071.52 226.902   1
 -12  -4   2 2200.14 225.508   2
 -12  -4   2 2818.40 245.858   3
 -12  -4   3 36023.4 924.037   1
 -12  -4   3 35821.4 843.638   3
 -12  -4   3 35820.7 904.278   2
 -12  -4   4 66922.1 1293.86   1
 -12  -4   4 63695.1 1064.44   3
 -12  -4   4 63631.5 1258.94   2
 -12  -4   5 22586.2 771.749   1
 -12  -4   5 19681.4 577.395   3
 -12  -3 -19 4848.55 522.432   3
 -12  -3 -19 5654.24 429.013   2
 -12  -3 -19 6078.62 321.330   1
 -12  -3 -18 3414.24 326.146   2
 -12  -3 -17 12517.8 599.030   2
 -12  -3 -17 12306.6 761.205   3
 -12  -3 -16 1036.10 241.080   3
 -12  -3 -16 906.497 164.803   2
 -12  -3 -15 7870.70 354.458   1
 -12  -3 -15 8700.83 631.820   3
 -12  -3 -14 11560.2 424.889   1
 -12  -3 -14 11357.6 703.209   3
 -12  -3 -14 12387.9 565.577   2
 -12  -3 -13 1244.23 141.134   1
 -12  -3 -12 7865.73 352.398   1
 -12  -3 -12 8073.08 571.856   3
 -12  -3 -11 14825.5 477.619   1
 -12  -3 -11 17423.3 823.300   3
 -12  -3 -10 13661.2 467.044   1
 -12  -3 -10 14334.9 738.260   3
 -12  -3  -9 13937.8 466.630   1
 -12  -3  -9 13653.0 691.292   3
 -12  -3  -8 23632.2 615.390   1
 -12  -3  -8 21525.3 859.361   3
 -12  -3  -7 3348.84 241.454   1
 -12  -3  -7 3510.39 342.859   3
 -12  -3  -7 3492.94 268.377   2
 -12  -3  -6 154616. 2226.79   3
 -12  -3  -6 166530. 1822.20   2
 -12  -3  -5 247792. 2233.68   2
 -12  -3  -5 245461. 2713.09   3
 -12  -3  -5 241932. 2083.70   1
 -12  -3  -4 86194.7 1295.54   2
 -12  -3  -4 82236.6 1510.26   3
 -12  -3  -3 3517.47 273.683   2
 -12  -3  -3 3399.72 303.953   3
 -12  -3  -2 3667.78 304.585   3
 -12  -3  -1 2285.69 235.770   3
 -12  -3  -1 1687.72 198.092   1
 -12  -3   0 5428.67 347.437   3
 -12  -3   0 4956.61 322.504   2
 -12  -3   1 7755.15 398.012   3
 -12  -3   1 7822.27 414.580   1
 -12  -3   2 3725.85 278.079   3
 -12  -3   2 2961.65 268.739   1
 -12  -3   3 45600.1 927.673   3
 -12  -3   3 48718.7 1040.30   2
 -12  -3   4 180082. 1779.66   3
 -12  -3   4 180629. 2060.15   2
 -12  -3   4 186262. 2179.47   1
 -12  -3   5 115765. 1654.82   2
 -12  -3   5 108083. 1670.62   1
 -12  -2 -19 5694.95 546.969   3
 -12  -2 -19 6402.62 451.731   2
 -12  -2 -18 1800.28 242.498   2
 -12  -2 -17 1180.54 261.903   3
 -12  -2 -17 1024.05 183.906   2
 -12  -2 -17 960.076 128.705   1
 -12  -2 -16 4264.67 450.498   3
 -12  -2 -16 4238.92 357.015   2
 -12  -2 -16 3532.43 241.921   1
 -12  -2 -15 8644.59 368.583   1
 -12  -2 -15 8227.43 612.793   3
 -12  -2 -15 9322.30 504.878   2
 -12  -2 -14 1983.50 173.867   1
 -12  -2 -14 2043.33 311.689   3
 -12  -2 -14 2185.76 246.186   2
 -12  -2 -13 3512.13 231.370   1
 -12  -2 -13 4087.80 327.427   2
 -12  -2 -12 1412.20 147.869   1
 -12  -2 -12 1452.73 257.202   3
 -12  -2 -11 33186.6 709.375   1
 -12  -2 -11 32839.2 1136.64   3
 -12  -2 -10 28001.8 1042.80   3
 -12  -2 -10 29280.7 662.648   1
 -12  -2  -9 35773.1 1143.52   3
 -12  -2  -9 34216.5 724.925   1
 -12  -2  -8 4962.43 421.320   3
 -12  -2  -8 5178.18 286.937   1
 -12  -2  -7 2575.94 297.326   3
 -12  -2  -7 2132.57 194.720   1
 -12  -2  -6 11731.4 482.711   2
 -12  -2  -6 12000.7 446.445   1
 -12  -2  -5 60984.6 1361.99   3
 -12  -2  -5 61635.9 1020.85   1
 -12  -2  -5 60430.4 1093.36   2
 -12  -2  -4 38711.4 1063.48   3
 -12  -2  -4 38882.3 870.376   2
 -12  -2  -4 41322.5 855.437   1
 -12  -2  -3 8317.42 476.791   3
 -12  -2  -2 3887.06 317.388   3
 -12  -2  -1 26826.0 792.205   3
 -12  -2   0 9162.35 451.758   3
 -12  -2   0 9581.75 444.105   1
 -12  -2   1 22346.9 673.728   3
 -12  -2   1 23709.1 723.833   1
 -12  -2   2 2951.66 260.189   2
 -12  -2   2 3015.85 265.233   1
 -12  -2   3 3523.33 252.022   3
 -12  -2   3 3598.26 283.709   2
 -12  -2   3 2813.16 267.916   1
 -12  -2   4 43045.2 833.761   3
 -12  -2   4 43592.7 989.939   2
 -12  -2   5 60018.3 963.453   3
 -12  -2   5 60301.4 1194.55   2
 -12  -2   5 61168.2 1259.94   1
 -12  -2   6 18446.5 515.787   3
 -12  -2   6 17857.6 700.857   1
 -12  -2   6 19473.3 685.519   2
 -12  -1 -18 670.378 110.670   1
 -12  -1 -18 924.477 183.405   2
 -12  -1 -17 56370.0 1288.89   2
 -12  -1 -17 58771.2 1678.22   3
 -12  -1 -17 57200.3 942.961   1
 -12  -1 -16 28717.0 902.213   2
 -12  -1 -16 29115.3 1161.91   3
 -12  -1 -16 30043.0 672.953   1
 -12  -1 -15 4673.46 367.062   2
 -12  -1 -15 4630.72 471.527   3
 -12  -1 -15 3915.72 245.457   1
 -12  -1 -14 40086.7 1347.67   3
 -12  -1 -14 41774.1 778.852   1
 -12  -1 -13 30830.4 889.890   2
 -12  -1 -13 26091.1 607.607   1
 -12  -1 -12 2259.75 247.331   2
 -12  -1 -12 2178.62 182.596   1
 -12  -1 -12 1902.67 301.190   3
 -12  -1 -11 5223.85 283.370   1
 -12  -1 -11 5127.23 451.796   3
 -12  -1 -10 40816.8 775.514   1
 -12  -1 -10 36707.5 1190.25   3
 -12  -1  -9 52333.1 886.879   1
 -12  -1  -9 49213.6 1326.67   3
 -12  -1  -8 1850.18 179.330   1
 -12  -1  -8 1937.02 272.780   3
 -12  -1  -7 2991.82 222.405   1
 -12  -1  -7 2691.37 312.023   3
 -12  -1  -6 2027.17 184.893   1
 -12  -1  -6 2005.50 262.510   3
 -12  -1  -5 1376.93 160.310   1
 -12  -1  -5 1673.58 235.065   3
 -12  -1  -4 9117.85 522.619   3
 -12  -1  -4 8674.84 407.959   2
 -12  -1  -4 8715.78 391.525   1
 -12  -1  -3 4668.91 360.413   3
 -12  -1  -3 4479.88 300.112   2
 -12  -1  -3 5040.55 305.665   1
 -12  -1  -2 7.33772 50.6518   2
 -12  -1  -2-9.39162 36.9202   3
 -12  -1  -1 6730.48 371.255   2
 -12  -1  -1 6896.26 407.940   3
 -12  -1   0 27355.9 786.885   3
 -12  -1   1 40624.2 911.707   3
 -12  -1   1 43113.8 958.544   1
 -12  -1   2 34073.3 841.405   2
 -12  -1   2 34528.5 881.157   1
 -12  -1   3 30988.3 803.051   2
 -12  -1   3 31154.5 854.418   1
 -12  -1   4 12600.7 527.963   2
 -12  -1   4 12754.9 558.896   1
 -12  -1   5 267.392 74.3172   3
 -12  -1   5 624.975 134.525   2
 -12  -1   5 766.081 147.411   1
 -12  -1   6 2061.44 167.243   3
 -12  -1   6 2123.84 230.714   2
 -12  -1   6 1852.42 246.623   1
 -12  -1   7 456.498 81.7393   3
 -12  -1   7 390.764 108.368   2
 -12   0 -18 1634.83 161.060   1
 -12   0 -18 1695.24 244.628   2
 -12   0 -17 116405. 2341.45   3
 -12   0 -17 118567. 1873.89   2
 -12   0 -16 149837. 2628.57   3
 -12   0 -16 149559. 2053.09   2
 -12   0 -15 32125.0 675.781   1
 -12   0 -15 33180.8 1230.96   3
 -12   0 -15 35012.3 985.578   2
 -12   0 -14 27878.1 882.111   2
 -12   0 -14 28169.4 1139.76   3
 -12   0 -13 34028.8 694.946   1
 -12   0 -13 34725.6 950.345   2
 -12   0 -12 2502.56 194.425   1
 -12   0 -12 3525.91 303.844   2
 -12   0 -11 15345.8 471.381   1
 -12   0 -11 15481.7 798.170   3
 -12   0 -10 109.228 55.0876   1
 -12   0 -10 136.685 107.069   3
 -12   0  -9 3079.59 350.717   3
 -12   0  -9 2992.47 216.563   1
 -12   0  -8 3832.95 374.609   3
 -12   0  -8 3060.21 230.648   1
 -12   0  -7 52300.8 1322.64   3
 -12   0  -7 51388.1 894.880   1
 -12   0  -6 9108.01 547.171   3
 -12   0  -6 8945.21 385.341   1
 -12   0  -5 10718.4 583.745   3
 -12   0  -5 10417.4 455.061   2
 -12   0  -5 10902.9 428.338   1
 -12   0  -4 76147.5 1528.00   3
 -12   0  -4 76181.7 1169.33   1
 -12   0  -3 1796.46 191.534   2
 -12   0  -3 1929.32 237.139   3
 -12   0  -3 1923.18 192.093   1
 -12   0  -2 54832.6 1038.79   2
 -12   0  -2 56253.3 1031.13   1
 -12   0  -1 86299.4 1294.47   2
 -12   0  -1 90533.5 1507.13   3
 -12   0   0 4485.77 301.640   2
 -12   0   0 4501.25 322.476   3
 -12   0   1 9906.42 461.951   1
 -12   0   3 23547.6 714.170   2
 -12   0   3 24252.6 620.782   3
 -12   0   4 30357.8 809.242   2
 -12   0   4 31645.7 883.918   1
 -12   0   5 36854.8 908.074   2
 -12   0   5 35906.8 650.857   3
 -12   0   6 17686.6 644.044   2
 -12   0   6 17059.8 423.857   3
 -12   0   7 3879.14 305.812   2
 -12   0   7 3024.73 146.886   3
 -12   1 -17 32028.2 687.023   1
 -12   1 -17 33836.7 1008.46   2
 -12   1 -16 77680.8 1053.78   1
 -12   1 -16 79155.5 1538.74   2
 -12   1 -15 60834.9 920.416   1
 -12   1 -15 58307.5 1589.71   3
 -12   1 -15 61039.8 1318.57   2
 -12   1 -14 1168.67 131.024   1
 -12   1 -14 1006.37 227.441   3
 -12   1 -14 1104.50 185.698   2
 -12   1 -13 27139.3 616.346   1
 -12   1 -13 16671.8 845.759   3
 -12   1 -12 1435.48 146.010   1
 -12   1 -11 25796.7 799.822   2
 -12   1 -11 26135.8 1022.86   3
 -12   1 -11 24325.6 581.280   1
 -12   1 -10 27433.6 639.327   1
 -12   1 -10 24840.2 993.471   3
 -12   1  -9 8895.97 379.917   1
 -12   1  -9 9032.86 586.934   3
 -12   1  -8 4490.41 259.781   1
 -12   1  -8 4310.61 397.362   3
 -12   1  -7 14756.0 482.674   1
 -12   1  -7 13033.6 682.006   3
 -12   1  -6 10913.1 419.431   1
 -12   1  -6 7925.17 545.244   3
 -12   1  -5 3461.74 243.635   1
 -12   1  -5 4010.47 354.108   3
 -12   1  -4 50139.0 925.335   1
 -12   1  -4 49960.7 995.450   2
 -12   1  -4 49726.6 1205.09   3
 -12   1  -3 10012.1 422.711   1
 -12   1  -3 9405.59 515.217   3
 -12   1  -3 10442.4 451.374   2
 -12   1  -2 110049. 1676.82   3
 -12   1  -2 114571. 1450.44   1
 -12   1  -2 110423. 1462.94   2
 -12   1  -1 215104. 2248.42   3
 -12   1  -1 203316. 1992.54   2
 -12   1   0 136378. 1675.99   3
 -12   1   0 132867. 1611.72   2
 -12   1   1 17076.3 605.892   1
 -12   1   1 18080.8 595.106   2
 -12   1   2 7366.92 346.266   3
 -12   1   2 8005.96 433.295   1
 -12   1   3 8328.04 331.363   3
 -12   1   3 7861.34 402.382   2
 -12   1   4 9602.25 313.829   3
 -12   1   4 9691.83 487.245   1
 -12   1   4 9748.25 455.960   2
 -12   1   5 10206.6 471.495   2
 -12   1   5 11446.2 549.853   1
 -12   1   6 7776.95 423.820   2
 -12   1   7 17570.4 641.597   2
 -12   2 -17 577.070 97.3239   1
 -12   2 -17 697.250 207.472   3
 -12   2 -16 1628.17 154.433   1
 -12   2 -16 2079.14 322.307   3
 -12   2 -15 84.5234 50.7813   1
 -12   2 -15 115.309 113.710   3
 -12   2 -15 78.8353 79.1259   2
 -12   2 -14 908.105 115.894   1
 -12   2 -14 881.913 204.022   3
 -12   2 -14 880.414 164.566   2
 -12   2 -13 4242.07 239.098   1
 -12   2 -13 3961.31 417.682   3
 -12   2 -13 4404.86 350.886   2
 -12   2 -12 1709.46 220.116   2
 -12   2 -12 1290.45 137.034   1
 -12   2 -11 3031.07 351.239   3
 -12   2 -11 2636.50 196.492   1
 -12   2 -10 571.740 100.848   1
 -12   2 -10 913.386 199.814   3
 -12   2  -9 487.526 89.2788   1
 -12   2  -9 603.604 162.528   3
 -12   2  -8 713.605 109.941   1
 -12   2  -8 599.635 156.145   3
 -12   2  -7 9694.08 386.699   1
 -12   2  -7 7740.84 521.668   3
 -12   2  -6 735.571 113.252   1
 -12   2  -6 885.050 187.867   3
 -12   2  -5 9086.78 388.691   1
 -12   2  -5 9437.90 541.815   3
 -12   2  -4 12053.1 490.744   2
 -12   2  -4 11506.4 439.878   1
 -12   2  -4 11749.5 585.181   3
 -12   2  -3 7352.91 445.248   3
 -12   2  -3 7599.84 366.288   1
 -12   2  -3 7392.42 380.216   2
 -12   2  -2 43798.8 902.671   1
 -12   2  -2 38498.1 867.411   2
 -12   2  -1 124680. 1546.15   2
 -12   2  -1 126081. 1674.93   3
 -12   2  -1 124606. 1551.72   1
 -12   2   0 115380. 1502.03   2
 -12   2   1 37243.5 848.626   2
 -12   2   2 292.968 94.7694   2
 -12   2   2 364.123 105.780   1
 -12   2   2 281.570 71.4489   3
 -12   2   3 4560.07 333.566   1
 -12   2   3 4379.46 199.556   3
 -12   2   4 2594.42 256.788   1
 -12   2   4 2228.13 90.8304   3
 -12   2   4 2538.81 232.310   2
 -12   2   5 2236.78 225.736   2
 -12   2   6 6841.56 392.822   2
 -12   2   7 5252.88 354.504   2
 -12   2   8 48333.2 1070.30   2
 -12   3 -16 16048.3 459.251   1
 -12   3 -16 15780.0 708.136   2
 -12   3 -16 16442.0 874.765   3
 -12   3 -15 39004.2 719.245   1
 -12   3 -15 35483.7 1273.20   3
 -12   3 -15 36058.1 1037.00   2
 -12   3 -14 3560.17 222.309   1
 -12   3 -14 3686.50 323.788   2
 -12   3 -14 4169.18 431.718   3
 -12   3 -13 11085.8 557.529   2
 -12   3 -13 11759.8 703.489   3
 -12   3 -12 24594.0 820.849   2
 -12   3 -12 25598.2 1027.65   3
 -12   3 -12 23726.3 567.586   1
 -12   3 -11 3330.06 231.924   1
 -12   3 -11 4740.80 355.689   2
 -12   3 -10 38578.5 1214.81   3
 -12   3 -10 41712.0 1039.05   2
 -12   3  -9 24727.5 596.596   1
 -12   3  -9 24022.1 930.230   3
 -12   3  -8 7700.67 337.576   1
 -12   3  -8 7640.71 512.621   3
 -12   3  -7 3249.52 223.830   1
 -12   3  -7 3529.19 343.663   3
 -12   3  -6 20220.5 565.056   1
 -12   3  -6 18570.8 757.213   3
 -12   3  -5 44650.2 845.643   1
 -12   3  -5 46039.9 1156.36   3
 -12   3  -4 46881.6 1122.71   3
 -12   3  -4 49710.2 915.336   1
 -12   3  -3 9277.61 488.249   3
 -12   3  -3 8692.00 414.796   2
 -12   3  -3 10059.9 424.754   1
 -12   3  -2 1199.48 176.505   3
 -12   3  -2 1257.44 164.355   1
 -12   3  -2 1408.14 170.260   2
 -12   3  -1 2187.90 209.044   2
 -12   3  -1 1854.91 208.768   3
 -12   3  -1 1634.08 188.101   1
 -12   3   0 2306.33 218.353   2
 -12   3   0 2496.77 209.996   3
 -12   3   0 2841.14 248.746   1
 -12   3   1 1103.97 159.728   2
 -12   3   2 605.289 118.930   2
 -12   3   2 764.477 93.1463   3
 -12   3   2 621.872 127.383   1
 -12   3   3 218.972 42.4176   3
 -12   3   3 172.708 78.5017   1
 -12   3   5 17302.9 605.598   2
 -12   3   6 36498.7 880.067   2
 -12   3   7 15774.9 589.706   2
 -12   3   8 1067.76 168.467   2
 -12   4 -15 20595.8 797.378   2
 -12   4 -15 20183.6 925.385   3
 -12   4 -15 20917.2 516.111   1
 -12   4 -14 5371.36 262.781   1
 -12   4 -14 5146.88 389.663   2
 -12   4 -14 5659.37 493.268   3
 -12   4 -13 35989.1 688.014   1
 -12   4 -13 36694.5 1018.71   2
 -12   4 -13 37364.5 1240.16   3
 -12   4 -12 131312. 1326.42   1
 -12   4 -12 133216. 1946.09   2
 -12   4 -12 134296. 2340.67   3
 -12   4 -11 66268.2 933.034   1
 -12   4 -11 66581.3 1603.88   3
 -12   4 -11 66048.9 1334.79   2
 -12   4 -10 9896.27 370.471   1
 -12   4 -10 11073.0 536.035   2
 -12   4  -9 22933.2 569.140   1
 -12   4  -9 22569.5 919.114   3
 -12   4  -8 9537.92 375.960   1
 -12   4  -8 8078.33 533.658   3
 -12   4  -7 5991.17 302.435   1
 -12   4  -7 5711.94 443.843   3
 -12   4  -6 701.911 109.080   1
 -12   4  -6 829.926 172.344   3
 -12   4  -5 7498.77 359.628   1
 -12   4  -5 8285.31 499.473   3
 -12   4  -4 11663.0 450.914   1
 -12   4  -4 10720.9 535.459   3
 -12   4  -3 5733.86 324.060   1
 -12   4  -3 5603.24 367.692   3
 -12   4  -2 3187.84 249.859   2
 -12   4  -2 3304.24 261.304   1
 -12   4  -2 3365.63 275.957   3
 -12   4  -1 11501.7 492.720   1
 -12   4  -1 10822.9 455.795   2
 -12   4  -1 12402.9 479.705   3
 -12   4   0 76095.3 1089.18   3
 -12   4   0 73446.4 1186.70   2
 -12   4   0 75848.6 1278.98   1
 -12   4   1 13374.0 505.025   2
 -12   4   2 3730.98 274.996   2
 -12   4   2 3551.15 292.005   1
 -12   4   3 30675.7 771.222   2
 -12   4   6 46221.3 995.798   2
 -12   4   7 26534.4 758.619   2
 -12   4   8 23813.6 737.044   2
 -12   5 -15 6532.96 287.766   1
 -12   5 -15 6541.30 455.585   2
 -12   5 -15 6389.23 524.631   3
 -12   5 -14 5502.96 259.869   1
 -12   5 -14 5030.45 398.570   2
 -12   5 -14 5338.68 470.035   3
 -12   5 -13 18907.8 733.294   2
 -12   5 -13 18891.9 871.760   3
 -12   5 -12 131415. 1284.54   1
 -12   5 -12 127085. 1876.15   2
 -12   5 -12 126459. 2207.74   3
 -12   5 -11 134496. 1296.13   1
 -12   5 -11 131806. 1893.90   2
 -12   5 -10 10867.5 379.044   1
 -12   5 -10 10890.4 539.616   2
 -12   5  -9 10525.2 379.955   1
 -12   5  -9 10074.2 505.263   2
 -12   5  -9 9170.42 558.489   3
 -12   5  -8 4613.95 254.906   1
 -12   5  -8 4611.67 390.377   3
 -12   5  -7 18741.6 530.609   1
 -12   5  -7 19265.1 767.160   3
 -12   5  -6 58325.1 975.389   1
 -12   5  -6 56196.3 1282.26   3
 -12   5  -5 25952.8 654.184   1
 -12   5  -5 25365.7 826.146   3
 -12   5  -4 1834.89 189.328   1
 -12   5  -4 1620.52 217.440   3
 -12   5  -3 14058.8 513.757   1
 -12   5  -3 14711.9 577.992   3
 -12   5  -2 30638.2 776.951   1
 -12   5  -2 31983.2 798.047   3
 -12   5  -1 7006.27 384.994   1
 -12   5  -1 7688.85 388.434   2
 -12   5  -1 7255.36 362.671   3
 -12   5   0 24507.8 689.125   2
 -12   5   0 25820.8 752.814   1
 -12   5   0 26184.9 641.441   3
 -12   5   1 16751.8 569.713   2
 -12   5   2 13039.6 502.221   2
 -12   5   3 141216. 1660.45   2
 -12   5   4 156784. 1766.32   2
 -12   5   7 5492.20 351.364   2
 -12   5   8 6663.39 390.239   2
 -12   6 -14 5282.43 243.612   1
 -12   6 -14 4951.01 402.152   2
 -12   6 -14 5437.64 475.034   3
 -12   6 -13 475.611 76.9307   1
 -12   6 -13 447.814 129.409   2
 -12   6 -13 357.890 133.652   3
 -12   6 -12 12129.3 374.367   1
 -12   6 -12 12249.7 585.232   2
 -12   6 -12 12598.2 692.676   3
 -12   6 -11 9005.91 339.449   1
 -12   6 -11 8628.09 492.261   2
 -12   6 -11 9471.39 600.140   3
 -12   6 -10 2994.12 195.820   1
 -12   6 -10 2985.77 287.704   2
 -12   6 -10 2251.61 302.507   3
 -12   6  -9 4824.90 255.175   1
 -12   6  -9 4570.11 351.895   2
 -12   6  -8 4783.61 264.002   1
 -12   6  -8 4345.19 379.524   3
 -12   6  -7 419.235 85.9425   1
 -12   6  -7 440.517 130.723   3
 -12   6  -6 17112.3 533.541   1
 -12   6  -6 16031.5 674.757   3
 -12   6  -5 8830.52 387.250   1
 -12   6  -5 8992.91 488.514   3
 -12   6  -4 1155.78 150.064   1
 -12   6  -4 1280.99 184.437   3
 -12   6  -3 398.150 93.4585   1
 -12   6  -3 428.616 109.333   3
 -12   6  -2 5816.80 349.001   1
 -12   6  -2 1898.23 214.269   3
 -12   6  -1 6626.97 375.182   1
 -12   6   0 19980.1 622.270   2
 -12   6   1 21853.8 649.040   2
 -12   6   2 6645.92 361.149   2
 -12   6   3 88216.1 1305.41   2
 -12   6   4 189124. 1946.50   2
 -12   6   5 46677.0 965.807   2
 -12   6   7 69.5237 61.3651   2
 -12   6   8 790.231 139.908   2
 -12   7 -13 2205.62 150.369   1
 -12   7 -13 2386.78 274.984   2
 -12   7 -13 2287.26 308.524   3
 -12   7 -12 10008.7 541.615   2
 -12   7 -12 9521.49 322.684   1
 -12   7 -12 10454.7 635.596   3
 -12   7 -11 26471.0 860.117   2
 -12   7 -11 27438.8 564.368   1
 -12   7 -11 26881.5 993.362   3
 -12   7 -10 9332.89 514.903   2
 -12   7 -10 9137.38 582.920   3
 -12   7 -10 9741.45 352.094   1
 -12   7  -9 1961.30 262.424   3
 -12   7  -9 2132.24 245.873   2
 -12   7  -9 2043.44 170.448   1
 -12   7  -8 4175.35 333.187   2
 -12   7  -8 3622.76 235.420   1
 -12   7  -7 3877.25 341.810   3
 -12   7  -7 3722.69 244.939   1
 -12   7  -6 5802.46 411.514   3
 -12   7  -6 5500.15 305.714   1
 -12   7  -5 8056.93 463.366   3
 -12   7  -5 8066.68 377.421   1
 -12   7  -4 6160.98 393.619   3
 -12   7  -4 6133.18 335.582   1
 -12   7   1 21163.3 638.892   2
 -12   7   2 2766.23 236.325   2
 -12   7   3 2751.69 234.255   2
 -12   7   4 7819.86 390.113   2
 -12   7   5 5684.38 341.361   2
 -12   7   6 1118.68 163.127   2
 -12   7   8 1912.00 208.561   2
 -12   8 -12 2362.70 280.460   2
 -12   8 -12 2354.89 159.826   1
 -12   8 -12 2550.73 320.485   3
 -12   8 -11 20859.5 770.448   2
 -12   8 -11 22579.3 506.251   1
 -12   8 -11 22927.8 913.126   3
 -12   8 -10 36259.4 1020.64   2
 -12   8 -10 34783.2 659.087   1
 -12   8 -10 37378.5 1145.58   3
 -12   8  -9 1151.98 187.268   2
 -12   8  -9 1249.16 216.854   3
 -12   8  -9 1095.70 126.953   1
 -12   8  -8 43258.6 1084.54   2
 -12   8  -8 41194.8 1157.84   3
 -12   8  -7 74292.3 1085.25   1
 -12   8   2 2827.04 235.653   2
 -12   8   3 375.059 95.2396   2
 -12   8   4 17477.9 575.180   2
 -12   8   5 17231.5 590.255   2
 -12   8   6 11735.7 492.286   2
 -12   8   7 5542.90 345.001   2
 -12   9 -10 18810.0 744.374   2
 -12   9  -9 2890.44 292.393   2
 -12   9  -8 89484.1 1561.92   2
 -12   9  -7 138707. 1924.64   2
 -12   9   3 6332.65 352.418   2
 -12   9   4 18704.0 606.855   2
 -12   9   5 48904.3 991.880   2
 -12   9   6 4731.09 309.312   2
 -12   9   7 46356.8 968.963   2
 -12  10  -9 932.610 179.001   2
 -12  10  -8 11046.7 558.797   2
 -12  10  -7 42210.3 1067.48   2
 -12  10  -6 31233.5 903.883   2
 -12  10   4 2354.00 220.223   2
 -12  10   5 22126.9 660.274   2
 -12  10   6 1140.52 156.360   2
 -12  10   7 37558.0 861.244   2
 -12  11  -7 3352.99 309.316   2
 -12  11  -6 6174.74 409.314   2
 -12  11   5 37072.2 851.030   2
 -12  11   6 3500.55 263.164   2
 -12  12  -5 7887.62 465.154   2
 -11 -13 -15 29052.5 1083.82   3
 -11 -13 -15 31475.6 759.049   1
 -11 -13 -14 55678.4 1442.33   3
 -11 -13 -14 57715.5 1049.67   1
 -11 -13 -13 5637.85 453.851   3
 -11 -13 -13 5359.79 326.564   1
 -11 -13 -12 13845.2 695.891   3
 -11 -13 -12 14210.1 506.941   1
 -11 -13 -11 25636.5 754.751   2
 -11 -13 -11 26165.1 696.224   1
 -11 -13 -11 25335.7 937.814   3
 -11 -13 -10 12760.5 491.957   1
 -11 -13 -10 14770.0 700.452   3
 -11 -13  -9 19249.1 608.471   1
 -11 -13  -9 19281.6 806.934   3
 -11 -13  -8 39383.2 867.951   1
 -11 -13  -8 41030.6 1129.62   3
 -11 -13  -7 18212.3 599.609   1
 -11 -13  -7 18250.1 645.076   2
 -11 -13  -7 18571.4 736.918   3
 -11 -13  -6 3203.84 307.570   3
 -11 -13  -6 2856.20 263.111   2
 -11 -12 -17 5839.25 512.764   3
 -11 -12 -17 5829.72 342.353   1
 -11 -12 -16 930.348 213.348   3
 -11 -12 -16 629.638 116.777   1
 -11 -12 -15 46145.9 1365.50   3
 -11 -12 -14 158947. 2482.02   3
 -11 -12 -14 152973. 1678.06   1
 -11 -12 -13 128869. 2165.50   3
 -11 -12 -13 139453. 1614.79   1
 -11 -12 -12 4168.70 389.683   3
 -11 -12 -12 4617.05 290.738   1
 -11 -12 -11 25373.9 929.928   3
 -11 -12 -11 26373.2 744.939   2
 -11 -12 -11 28277.9 713.046   1
 -11 -12 -10 33583.9 1040.06   3
 -11 -12 -10 33445.0 846.934   2
 -11 -12 -10 32139.9 756.423   1
 -11 -12  -9 4395.74 308.395   2
 -11 -12  -9 4885.50 405.954   3
 -11 -12  -8 2145.05 260.007   3
 -11 -12  -8 1239.93 161.665   1
 -11 -12  -7 1432.25 210.415   3
 -11 -12  -7 882.822 136.023   1
 -11 -12  -6 4520.53 319.823   2
 -11 -12  -6 5344.76 389.402   3
 -11 -12  -5 20529.3 740.755   3
 -11 -12  -5 20355.5 630.977   1
 -11 -12  -5 20112.5 670.874   2
 -11 -12  -4 34728.3 958.309   3
 -11 -12  -4 37557.2 925.912   2
 -11 -12  -4 37345.7 896.184   1
 -11 -11 -18 5549.03 325.652   1
 -11 -11 -18 5465.14 511.529   3
 -11 -11 -17 3374.48 256.705   1
 -11 -11 -17 3918.03 422.684   3
 -11 -11 -16 596.729 109.910   1
 -11 -11 -16 499.984 166.335   3
 -11 -11 -15 10555.0 434.846   1
 -11 -11 -15 10795.1 664.074   3
 -11 -11 -14 83287.5 1789.70   3
 -11 -11 -13 99225.7 1906.52   3
 -11 -11 -13 99182.0 1354.55   1
 -11 -11 -12 23413.3 904.303   3
 -11 -11 -12 23574.5 643.069   1
 -11 -11 -11 3126.75 329.749   3
 -11 -11 -11 3353.08 268.486   2
 -11 -11 -11 3066.91 236.420   1
 -11 -11 -10 16050.2 719.856   3
 -11 -11 -10 16019.3 586.344   2
 -11 -11 -10 15402.0 527.854   1
 -11 -11  -9 5495.70 341.067   2
 -11 -11  -9 6282.80 450.230   3
 -11 -11  -8 25572.4 735.257   2
 -11 -11  -8 26480.9 891.982   3
 -11 -11  -8 26817.9 700.739   1
 -11 -11  -7 2413.31 273.345   3
 -11 -11  -7 2618.22 226.315   1
 -11 -11  -6 4681.66 364.402   3
 -11 -11  -6 2524.75 224.069   1
 -11 -11  -5 7307.55 443.655   3
 -11 -11  -5 6632.94 356.817   1
 -11 -11  -5 7088.41 394.069   2
 -11 -11  -4 36985.8 866.909   1
 -11 -11  -4 35127.5 874.459   2
 -11 -11  -3 29278.6 863.066   3
 -11 -11  -3 32247.9 827.913   1
 -11 -11  -3 30632.2 839.932   2
 -11 -11  -2 1180.24 179.942   3
 -11 -11  -2 1250.45 174.744   2
 -11 -11  -2 1153.35 162.932   1
 -11 -10 -19 11197.5 460.041   1
 -11 -10 -19 12116.4 756.768   3
 -11 -10 -18 33681.3 786.105   1
 -11 -10 -18 35112.9 1275.61   3
 -11 -10 -17 29739.5 742.699   1
 -11 -10 -17 27116.9 1096.93   3
 -11 -10 -16 2765.07 224.562   1
 -11 -10 -16 2653.22 342.504   3
 -11 -10 -15 762.051 199.469   3
 -11 -10 -15 551.475 101.882   1
 -11 -10 -14 202.710 118.490   3
 -11 -10 -14 270.035 79.9279   1
 -11 -10 -13 4084.15 273.490   1
 -11 -10 -13 5442.57 454.510   3
 -11 -10 -12 3885.81 262.815   1
 -11 -10 -12 5886.81 462.224   3
 -11 -10 -11 1732.53 180.827   1
 -11 -10 -11 2525.13 304.203   3
 -11 -10 -10 50.4989 49.6302   1
 -11 -10 -10 37.7721 52.8477   2
 -11 -10 -10 47.5210 84.1958   3
 -11 -10  -9 3789.74 277.487   2
 -11 -10  -9 3286.15 244.013   1
 -11 -10  -8 535.720 107.045   1
 -11 -10  -8 682.767 129.692   2
 -11 -10  -7 2391.02 213.051   1
 -11 -10  -7 2000.54 209.422   2
 -11 -10  -6 3298.17 255.373   1
 -11 -10  -5 20488.5 616.021   1
 -11 -10  -4 5615.35 345.860   2
 -11 -10  -4 5933.03 348.131   1
 -11 -10  -3 1998.21 211.999   2
 -11 -10  -3 2034.75 213.150   1
 -11 -10  -2 875.664 145.372   2
 -11 -10  -2 808.205 136.346   1
 -11 -10  -1 54.8185 62.7597   2
 -11 -10  -1 19.3072 49.5778   1
 -11 -10   0 949.832 160.122   2
 -11 -10   0 696.452 132.612   1
 -11  -9 -19 24814.3 1096.94   3
 -11  -9 -19 23241.4 660.353   1
 -11  -9 -19 24607.4 820.228   2
 -11  -9 -18 1242.94 157.388   1
 -11  -9 -18 1645.29 294.573   3
 -11  -9 -17 33397.6 777.358   1
 -11  -9 -17 31884.2 1185.24   3
 -11  -9 -16 12416.1 472.918   1
 -11  -9 -16 12414.3 741.352   3
 -11  -9 -15 3173.52 375.181   3
 -11  -9 -15 1912.90 188.233   1
 -11  -9 -14 14696.9 772.649   3
 -11  -9 -14 14406.5 495.124   1
 -11  -9 -13 34271.6 1144.08   3
 -11  -9 -13 33687.0 769.197   1
 -11  -9 -12 29730.2 705.086   1
 -11  -9 -12 32569.6 1076.78   3
 -11  -9 -10 39380.4 819.668   1
 -11  -9 -10 35728.7 840.134   2
 -11  -9  -9 22585.9 619.634   1
 -11  -9  -9 22276.1 669.241   2
 -11  -9  -8 4220.71 355.631   3
 -11  -9  -8 4370.59 295.986   2
 -11  -9  -8 4172.46 270.736   1
 -11  -9  -7 37726.0 1034.01   3
 -11  -9  -7 38356.8 872.627   2
 -11  -9  -7 35837.9 812.656   1
 -11  -9  -6 45398.6 1110.97   3
 -11  -9  -6 47360.0 984.235   2
 -11  -9  -6 48228.7 917.937   1
 -11  -9  -5 49621.9 947.858   1
 -11  -9  -5 47334.6 1101.29   3
 -11  -9  -4 54839.3 1063.22   1
 -11  -9  -4 50636.3 1127.17   3
 -11  -9  -3 37534.4 943.812   3
 -11  -9  -3 36990.4 875.832   2
 -11  -9  -3 37470.1 867.180   1
 -11  -9  -2 12680.9 540.785   3
 -11  -9  -2 12376.7 515.680   2
 -11  -9  -2 12137.2 496.440   1
 -11  -9  -1 1862.36 214.180   3
 -11  -9  -1 1926.85 214.869   2
 -11  -9  -1 2000.71 207.279   1
 -11  -9   0 2274.71 235.178   3
 -11  -9   0 1964.94 216.689   2
 -11  -9   0 1978.50 214.350   1
 -11  -9   1 3325.09 279.655   3
 -11  -9   1 2935.36 273.204   2
 -11  -9   1 2466.51 242.112   1
 -11  -8 -19 131199. 1552.30   1
 -11  -8 -19 132269. 1919.35   2
 -11  -8 -18 34787.3 1265.13   3
 -11  -8 -18 35558.8 800.602   1
 -11  -8 -18 36916.1 995.337   2
 -11  -8 -17 756.198 122.907   1
 -11  -8 -17 694.608 196.481   3
 -11  -8 -16 16572.1 535.454   1
 -11  -8 -16 17684.4 872.581   3
 -11  -8 -15 6959.08 350.818   1
 -11  -8 -15 10757.5 673.454   3
 -11  -8 -14 8763.79 387.208   1
 -11  -8 -14 12182.5 706.666   3
 -11  -8 -13 13642.3 485.448   1
 -11  -8 -13 9980.74 639.989   3
 -11  -8 -12 21007.7 591.745   1
 -11  -8 -11 24292.0 631.930   1
 -11  -8 -10 195145. 2571.16   3
 -11  -8  -9 230086. 2141.16   2
 -11  -8  -9 237008. 2725.71   3
 -11  -8  -8 21920.3 596.266   1
 -11  -8  -8 21981.6 660.220   2
 -11  -8  -8 22239.2 812.712   3
 -11  -8  -7 28372.5 701.986   1
 -11  -8  -7 28172.7 887.467   3
 -11  -8  -6 38320.9 875.310   2
 -11  -8  -6 38356.8 1021.95   3
 -11  -8  -6 39346.1 819.792   1
 -11  -8  -5 3421.21 267.341   2
 -11  -8  -5 4142.31 332.783   3
 -11  -8  -4 7174.14 424.416   3
 -11  -8  -4 5565.37 336.308   1
 -11  -8  -3 8075.72 435.873   3
 -11  -8  -3 7688.43 393.895   1
 -11  -8  -2 13662.2 524.848   1
 -11  -8  -2 14595.5 554.349   2
 -11  -8  -1 11072.7 491.621   3
 -11  -8  -1 11171.1 482.831   1
 -11  -8  -1 11273.4 490.173   2
 -11  -8   0 47415.9 1025.31   2
 -11  -8   0 47407.8 1005.27   1
 -11  -8   0 48802.1 1023.40   3
 -11  -8   1 17855.7 646.598   2
 -11  -8   1 18834.3 642.800   1
 -11  -8   1 18042.4 635.046   3
 -11  -8   2 13750.1 571.242   2
 -11  -8   2 12829.5 531.213   3
 -11  -8   2 12817.5 535.676   1
 -11  -7 -20 5127.98 390.124   2
 -11  -7 -20 4492.62 482.793   3
 -11  -7 -20 4575.79 292.232   1
 -11  -7 -19 68453.5 1829.48   3
 -11  -7 -19 69612.1 1120.54   1
 -11  -7 -19 73075.4 1430.36   2
 -11  -7 -18 74956.4 1146.97   1
 -11  -7 -18 78397.7 1454.48   2
 -11  -7 -17 9551.54 655.194   3
 -11  -7 -17 11094.3 435.825   1
 -11  -7 -17 10977.3 537.128   2
 -11  -7 -16 3071.85 379.597   3
 -11  -7 -16 3079.77 228.440   1
 -11  -7 -15 26177.3 1051.37   3
 -11  -7 -15 26582.1 661.131   1
 -11  -7 -14 15048.8 789.012   3
 -11  -7 -14 11444.5 437.412   1
 -11  -7 -13 6767.37 335.773   1
 -11  -7 -11 3173.91 337.982   3
 -11  -7 -10 104347. 1866.37   3
 -11  -7  -9 144042. 1674.69   2
 -11  -7  -9 147679. 2156.46   3
 -11  -7  -8 76719.2 1219.63   2
 -11  -7  -8 73876.1 1495.01   3
 -11  -7  -7 49.7827 49.7514   2
 -11  -7  -7 148.065 88.1970   3
 -11  -7  -6 20671.7 748.909   3
 -11  -7  -6 18628.4 594.844   2
 -11  -7  -5 3949.34 322.035   3
 -11  -7  -5 3417.81 263.696   2
 -11  -7  -4 18981.8 599.231   1
 -11  -7  -4 20359.8 706.071   3
 -11  -7  -4 18306.1 606.399   2
 -11  -7  -3 5003.71 345.714   3
 -11  -7  -3 4912.41 304.215   1
 -11  -7  -2 4458.17 320.041   3
 -11  -7  -2 2925.22 246.152   1
 -11  -7  -1 10789.3 464.595   1
 -11  -7  -1 9844.30 449.999   2
 -11  -7   0 33109.6 844.163   2
 -11  -7   0 34009.4 823.921   3
 -11  -7   0 34660.0 853.632   1
 -11  -7   1 32672.4 848.262   2
 -11  -7   1 33737.7 822.984   3
 -11  -7   1 32992.6 841.997   1
 -11  -7   2 2651.84 251.324   2
 -11  -7   2 2567.79 236.246   3
 -11  -7   2 2035.49 216.981   1
 -11  -7   3 7667.22 387.399   3
 -11  -7   3 8527.91 450.017   1
 -11  -7   3 9273.58 470.428   2
 -11  -7   4 1011.04 148.428   3
 -11  -7   4 776.860 156.662   2
 -11  -7   4 737.473 150.224   1
 -11  -6 -20 1478.96 290.813   3
 -11  -6 -20 1635.44 229.873   2
 -11  -6 -20 1315.81 158.825   1
 -11  -6 -19 3143.29 304.137   2
 -11  -6 -19 2920.69 402.803   3
 -11  -6 -19 2574.95 218.145   1
 -11  -6 -18 10673.9 726.582   3
 -11  -6 -18 9855.16 415.171   1
 -11  -6 -18 11663.1 568.031   2
 -11  -6 -17 3072.98 389.794   3
 -11  -6 -17 3014.68 229.244   1
 -11  -6 -17 3560.84 311.447   2
 -11  -6 -16 2413.63 202.151   1
 -11  -6 -16 3272.56 296.073   2
 -11  -6 -15 23320.8 988.433   3
 -11  -6 -15 23416.0 616.220   1
 -11  -6 -12 6810.19 508.927   3
 -11  -6 -11 7822.68 532.453   3
 -11  -6 -11 7231.12 339.347   1
 -11  -6 -10 3738.37 365.495   3
 -11  -6 -10 3808.78 242.374   1
 -11  -6  -9 11490.4 608.291   3
 -11  -6  -9 11211.6 412.666   1
 -11  -6  -8 30041.4 695.852   1
 -11  -6  -8 31749.7 787.613   2
 -11  -6  -7 2316.64 213.894   2
 -11  -6  -7 2507.20 278.747   3
 -11  -6  -6 137.319 89.4138   3
 -11  -6  -6 136.052 67.1846   2
 -11  -6  -5 7429.09 438.959   3
 -11  -6  -5 7601.13 387.359   2
 -11  -6  -4 4146.60 317.283   3
 -11  -6  -4 3583.77 270.054   2
 -11  -6  -3 4325.20 317.548   3
 -11  -6  -3 3959.35 279.574   2
 -11  -6  -2 141.782 66.5993   1
 -11  -6  -2 319.149 93.0573   3
 -11  -6  -1 12237.5 490.008   1
 -11  -6  -1 11037.2 482.998   3
 -11  -6   0 2590.85 231.004   3
 -11  -6   0 2474.43 229.514   2
 -11  -6   0 2152.86 222.707   1
 -11  -6   1 599.070 123.138   2
 -11  -6   1 625.928 115.357   3
 -11  -6   1 443.809 111.488   1
 -11  -6   2 4513.12 328.100   2
 -11  -6   2 4573.89 316.779   1
 -11  -6   2 5267.39 315.771   3
 -11  -6   3 286.361 92.5390   1
 -11  -6   3 279.006 94.0095   2
 -11  -6   3 292.698 87.3134   3
 -11  -6   4 35.6295 58.0683   1
 -11  -6   4 21.6341 58.9226   2
 -11  -6   4 6.79881 42.2597   3
 -11  -5 -20 21228.3 1051.02   3
 -11  -5 -20 23941.0 843.307   2
 -11  -5 -20 21939.6 621.461   1
 -11  -5 -19 1336.17 275.684   3
 -11  -5 -19 1443.47 215.135   2
 -11  -5 -19 1392.24 160.114   1
 -11  -5 -18 33150.3 1262.23   3
 -11  -5 -18 34776.3 988.711   2
 -11  -5 -18 33167.2 742.601   1
 -11  -5 -17 17156.1 679.920   2
 -11  -5 -17 15618.6 860.259   3
 -11  -5 -17 15772.5 513.565   1
 -11  -5 -16 9373.40 494.946   2
 -11  -5 -15 17243.3 658.019   2
 -11  -5 -15 14882.2 813.490   3
 -11  -5 -14 1959.21 180.284   1
 -11  -5 -13 58951.1 958.631   1
 -11  -5 -12 51452.2 1378.20   3
 -11  -5 -12 52257.5 896.379   1
 -11  -5 -11 25704.7 973.097   3
 -11  -5 -11 25845.6 619.259   1
 -11  -5 -10 13345.7 681.968   3
 -11  -5 -10 13196.2 448.137   1
 -11  -5  -9 33009.1 1032.40   3
 -11  -5  -9 30370.7 670.800   1
 -11  -5  -8 32114.0 1005.24   3
 -11  -5  -8 33044.4 796.532   2
 -11  -5  -8 29898.9 692.788   1
 -11  -5  -7 1551.90 222.079   3
 -11  -5  -7 1524.47 171.545   2
 -11  -5  -7 1035.16 135.422   1
 -11  -5  -6 23053.3 806.686   3
 -11  -5  -6 24128.7 622.866   1
 -11  -5  -6 22836.1 655.663   2
 -11  -5  -5 16235.5 655.886   3
 -11  -5  -5 16505.4 529.440   1
 -11  -5  -5 15987.7 554.072   2
 -11  -5  -4 703.352 143.454   3
 -11  -5  -4 656.918 116.026   1
 -11  -5  -4 810.086 130.467   2
 -11  -5  -3 12107.0 527.209   3
 -11  -5  -3 12820.4 494.296   2
 -11  -5  -2 26792.2 756.819   3
 -11  -5  -2 26772.1 720.415   2
 -11  -5  -1 43167.1 952.405   3
 -11  -5   0 28811.0 761.275   1
 -11  -5   0 29766.9 763.753   3
 -11  -5   1 25119.7 686.593   3
 -11  -5   1 25561.1 724.617   2
 -11  -5   1 27078.0 753.131   1
 -11  -5   2 13201.1 539.144   2
 -11  -5   2 12498.4 468.502   3
 -11  -5   3 896.935 153.586   1
 -11  -5   3 817.202 144.823   2
 -11  -5   3 879.142 130.004   3
 -11  -5   4 190.900 82.4785   1
 -11  -5   4 172.989 81.8206   2
 -11  -5   4 385.413 90.0307   3
 -11  -5   5 1721.59 215.670   1
 -11  -5   5 2164.92 201.155   3
 -11  -5   5 2205.42 231.344   2
 -11  -4 -20 33330.7 757.004   1
 -11  -4 -20 33703.0 1020.60   2
 -11  -4 -19 2734.13 217.286   1
 -11  -4 -19 3185.85 313.496   2
 -11  -4 -19 2750.42 380.731   3
 -11  -4 -18 43294.0 1114.38   2
 -11  -4 -18 40339.8 1373.09   3
 -11  -4 -17 29292.3 905.298   2
 -11  -4 -17 25602.2 1079.03   3
 -11  -4 -16 25478.7 827.797   2
 -11  -4 -16 21652.7 583.903   1
 -11  -4 -15 140103. 1900.07   2
 -11  -4 -15 145494. 1482.77   1
 -11  -4 -14 86591.4 1150.18   1
 -11  -4 -13 9498.92 381.257   1
 -11  -4 -13 9587.44 627.623   3
 -11  -4 -12 32705.6 694.153   1
 -11  -4 -12 35065.8 1155.76   3
 -11  -4 -11 8152.06 344.834   1
 -11  -4 -11 8577.87 565.311   3
 -11  -4 -10 10026.2 387.097   1
 -11  -4 -10 11613.1 635.862   3
 -11  -4  -9 34722.2 720.035   1
 -11  -4  -9 33934.3 1072.88   3
 -11  -4  -8 96285.7 1216.20   1
 -11  -4  -8 93588.3 1724.69   3
 -11  -4  -7 3407.12 238.564   1
 -11  -4  -7 4441.43 291.830   2
 -11  -4  -6 67796.5 1148.25   2
 -11  -4  -6 68823.5 1402.70   3
 -11  -4  -5 192576. 1821.16   1
 -11  -4  -5 206543. 1954.29   2
 -11  -4  -4 48980.1 1101.04   3
 -11  -4  -4 47129.1 932.088   2
 -11  -4  -3 12946.9 557.820   3
 -11  -4  -3 11392.2 450.893   1
 -11  -4  -3 11760.7 475.377   2
 -11  -4  -2 58275.0 1041.99   1
 -11  -4  -2 60022.2 1065.49   2
 -11  -4  -1 20380.8 645.908   3
 -11  -4  -1 20802.0 624.679   2
 -11  -4   0 20760.8 639.957   3
 -11  -4   1 27355.1 742.771   2
 -11  -4   1 27740.2 759.680   1
 -11  -4   2 28341.6 788.386   1
 -11  -4   2 27728.1 762.818   2
 -11  -4   2 27136.1 694.922   3
 -11  -4   3 5697.91 357.079   2
 -11  -4   3 6655.38 333.196   3
 -11  -4   4 6794.01 397.976   1
 -11  -4   4 6621.46 392.676   2
 -11  -4   4 7435.73 340.788   3
 -11  -4   5 5485.93 371.805   1
 -11  -4   5 5209.89 348.255   2
 -11  -4   5 6133.36 311.349   3
 -11  -4   6 14114.5 476.502   3
 -11  -4   6 15752.4 646.532   1
 -11  -3 -19 2772.90 384.698   3
 -11  -3 -19 2977.59 306.797   2
 -11  -3 -18 23592.5 1054.18   3
 -11  -3 -18 23830.2 823.625   2
 -11  -3 -17 25862.6 1082.62   3
 -11  -3 -17 25894.5 631.505   1
 -11  -3 -16 203.849 93.0558   2
 -11  -3 -16 185.159 63.0371   1
 -11  -3 -15 149766. 1506.97   1
 -11  -3 -15 148212. 2550.55   3
 -11  -3 -14 254681. 1979.59   1
 -11  -3 -13 84062.3 1107.68   1
 -11  -3 -13 74177.4 1725.74   3
 -11  -3 -12 4804.71 262.403   1
 -11  -3 -12 4472.59 419.433   3
 -11  -3 -11 30255.7 646.443   1
 -11  -3 -11 30104.4 1057.33   3
 -11  -3 -10 9312.55 365.148   1
 -11  -3 -10 10544.2 617.997   3
 -11  -3  -9 5949.37 301.565   1
 -11  -3  -9 6385.84 469.284   3
 -11  -3  -8 13927.7 451.181   1
 -11  -3  -8 14766.5 682.411   3
 -11  -3  -7 3602.37 341.375   3
 -11  -3  -7 3871.86 268.862   2
 -11  -3  -6 87933.6 1196.43   1
 -11  -3  -6 86177.7 1275.08   2
 -11  -3  -5 284831. 2302.43   2
 -11  -3  -5 281959. 2797.78   3
 -11  -3  -4 276940. 2259.22   2
 -11  -3  -4 280369. 2165.46   1
 -11  -3  -3 27890.7 719.901   2
 -11  -3  -3 26223.4 792.793   3
 -11  -3  -2 26285.9 782.212   3
 -11  -3  -2 25618.9 687.901   2
 -11  -3  -1 6272.75 349.545   1
 -11  -3  -1 6273.40 343.831   2
 -11  -3  -1 6831.29 377.518   3
 -11  -3   0 15277.8 541.463   2
 -11  -3   0 16329.3 563.789   3
 -11  -3   1 24994.9 665.078   3
 -11  -3   2 8872.80 452.935   1
 -11  -3   2 11725.3 446.756   3
 -11  -3   3 18657.2 650.194   1
 -11  -3   3 22847.6 627.030   3
 -11  -3   4 12675.4 441.119   3
 -11  -3   4 13140.9 536.430   2
 -11  -3   5 34062.2 922.908   1
 -11  -3   5 34522.1 883.705   2
 -11  -3   6 4892.04 342.831   2
 -11  -3   6 4758.69 353.446   1
 -11  -3   6 5438.78 278.591   3
 -11  -3   7 14842.3 593.961   2
 -11  -3   7 14718.8 460.816   3
 -11  -3   7 16233.1 665.741   1
 -11  -2 -19 29342.4 694.129   1
 -11  -2 -19 27329.0 922.503   2
 -11  -2 -19 28887.9 1201.95   3
 -11  -2 -18 31786.2 703.711   1
 -11  -2 -18 29235.4 928.295   2
 -11  -2 -18 28580.7 1182.63   3
 -11  -2 -17 7838.21 345.075   1
 -11  -2 -17 7498.94 593.673   3
 -11  -2 -17 8090.25 477.646   2
 -11  -2 -16 1082.86 183.829   2
 -11  -2 -16 1069.01 129.220   1
 -11  -2 -15 11092.4 697.560   3
 -11  -2 -15 11659.3 566.978   2
 -11  -2 -15 11829.2 420.278   1
 -11  -2 -14 35129.4 713.302   1
 -11  -2 -14 34337.5 930.509   2
 -11  -2 -13 14785.6 456.398   1
 -11  -2 -13 15537.3 800.399   3
 -11  -2 -12 2132.93 173.535   1
 -11  -2 -12 1868.60 284.408   3
 -11  -2 -11 17578.1 494.299   1
 -11  -2 -11 16616.1 791.332   3
 -11  -2 -10 21464.0 545.783   1
 -11  -2 -10 19341.8 843.585   3
 -11  -2  -9 51392.2 845.802   1
 -11  -2  -9 47122.8 1277.17   3
 -11  -2  -8 28742.0 635.038   1
 -11  -2  -8 28378.4 962.459   3
 -11  -2  -7 15655.3 478.892   1
 -11  -2  -7 14876.0 682.088   3
 -11  -2  -6 3621.93 244.348   1
 -11  -2  -6 3768.40 339.502   3
 -11  -2  -6 3766.19 264.418   2
 -11  -2  -5 40155.7 793.104   1
 -11  -2  -5 38055.0 1041.08   3
 -11  -2  -5 38549.8 843.903   2
 -11  -2  -4 69029.5 1114.25   2
 -11  -2  -4 71523.9 1067.65   1
 -11  -2  -3 10559.0 440.946   2
 -11  -2  -3 11052.2 438.153   1
 -11  -2  -3 10326.5 505.140   3
 -11  -2  -2 4013.87 268.953   1
 -11  -2  -2 4549.81 323.430   3
 -11  -2  -1 1610.94 191.680   3
 -11  -2   0 19728.7 613.206   2
 -11  -2   0 24629.5 687.845   3
 -11  -2   1 20572.4 629.447   2
 -11  -2   1 23047.9 647.675   3
 -11  -2   2 14198.8 552.457   1
 -11  -2   2 14893.3 499.836   3
 -11  -2   3 5906.45 371.250   1
 -11  -2   3 6975.82 386.452   2
 -11  -2   4 8229.64 439.813   1
 -11  -2   4 8669.09 356.838   3
 -11  -2   4 7649.92 405.164   2
 -11  -2   5 8497.24 456.886   1
 -11  -2   5 8658.03 349.940   3
 -11  -2   5 8083.91 424.840   2
 -11  -2   6 13249.6 579.889   1
 -11  -2   6 11646.0 385.511   3
 -11  -2   6 12639.7 531.210   2
 -11  -2   7 1229.35 177.045   2
 -11  -2   7 1208.50 123.014   3
 -11  -2   7 1271.06 198.554   1
 -11  -1 -19 23613.0 866.686   2
 -11  -1 -19 24334.8 621.830   1
 -11  -1 -18 20618.5 793.536   2
 -11  -1 -18 19087.7 954.520   3
 -11  -1 -18 20005.4 552.476   1
 -11  -1 -17 524.244 136.289   2
 -11  -1 -17 484.461 181.028   3
 -11  -1 -17 470.668 89.2075   1
 -11  -1 -16 5299.51 277.053   1
 -11  -1 -16 5350.31 384.944   2
 -11  -1 -15 5802.28 392.675   2
 -11  -1 -15 5247.73 483.703   3
 -11  -1 -15 5285.12 274.419   1
 -11  -1 -14 17733.2 495.645   1
 -11  -1 -14 18244.7 686.519   2
 -11  -1 -13 3507.79 221.746   1
 -11  -1 -12 2869.19 349.379   3
 -11  -1 -12 3084.60 204.189   1
 -11  -1 -11 789.920 144.199   2
 -11  -1 -11 908.326 111.121   1
 -11  -1 -11 691.018 179.238   3
 -11  -1 -10 4171.88 241.716   1
 -11  -1 -10 4782.10 428.498   3
 -11  -1  -9 68117.0 965.654   1
 -11  -1  -9 60741.3 1465.90   3
 -11  -1  -8 42162.6 758.026   1
 -11  -1  -8 37014.6 1113.32   3
 -11  -1  -7 12248.3 647.577   3
 -11  -1  -7 14722.2 472.085   1
 -11  -1  -6 32906.6 992.350   3
 -11  -1  -6 29817.4 667.620   1
 -11  -1  -5 40096.7 1075.53   3
 -11  -1  -5 53746.9 903.210   1
 -11  -1  -4 18547.9 715.576   3
 -11  -1  -4 20301.1 575.177   1
 -11  -1  -3 2150.57 200.985   2
 -11  -1  -3 2124.33 239.658   3
 -11  -1  -3 2361.27 205.364   1
 -11  -1  -2 1791.81 186.323   2
 -11  -1  -2 1540.05 196.922   3
 -11  -1  -2 1897.89 185.387   1
 -11  -1  -1 3508.65 255.607   2
 -11  -1  -1 3863.61 291.377   3
 -11  -1  -1 3688.02 261.288   1
 -11  -1   0 2698.09 225.050   2
 -11  -1   0 3088.09 256.441   3
 -11  -1   1 3380.47 250.873   2
 -11  -1   3 23559.9 731.364   1
 -11  -1   4 31364.3 647.626   3
 -11  -1   4 32110.0 812.639   2
 -11  -1   4 32989.2 871.510   1
 -11  -1   5 27896.9 585.630   3
 -11  -1   5 30259.5 796.440   2
 -11  -1   5 28336.8 836.348   1
 -11  -1   6 3658.00 208.846   3
 -11  -1   6 3630.55 296.047   2
 -11  -1   6 4005.45 323.918   1
 -11  -1   7 3429.91 194.454   3
 -11  -1   7 3530.61 290.105   2
 -11  -1   8 1582.97 130.608   3
 -11  -1   8 1740.56 209.574   2
 -11   0 -18 5512.14 505.849   3
 -11   0 -18 5081.58 402.508   2
 -11   0 -18 5047.22 273.017   1
 -11   0 -17 1651.68 295.422   3
 -11   0 -17 1811.12 244.736   2
 -11   0 -17 1626.45 155.910   1
 -11   0 -16 21866.8 790.648   2
 -11   0 -16 20083.5 541.372   1
 -11   0 -15 6884.95 563.666   3
 -11   0 -15 7647.78 461.029   2
 -11   0 -15 7622.02 324.333   1
 -11   0 -14 20260.6 723.347   2
 -11   0 -14 18781.7 498.398   1
 -11   0 -13 49380.0 1123.35   2
 -11   0 -13 53252.3 826.445   1
 -11   0 -12 44.5936 90.8413   3
 -11   0 -12 77.6312 45.9306   1
 -11   0 -11 121443. 2164.44   3
 -11   0 -11 118208. 1702.16   2
 -11   0 -10 145382. 2328.42   3
 -11   0 -10 146133. 1392.21   1
 -11   0  -9 5594.91 274.605   1
 -11   0  -9 6763.57 499.173   3
 -11   0  -8 33294.0 682.592   1
 -11   0  -8 32159.5 1053.62   3
 -11   0  -7 35526.3 716.120   1
 -11   0  -7 29416.5 995.965   3
 -11   0  -6 9455.94 370.597   1
 -11   0  -6 10849.2 574.307   3
 -11   0  -5 23532.4 656.209   2
 -11   0  -5 24873.3 622.546   1
 -11   0  -4 48129.8 1144.78   3
 -11   0  -4 51243.4 908.185   1
 -11   0  -3 14363.6 607.377   3
 -11   0  -3 13412.3 479.431   1
 -11   0  -2 1592.20 206.621   3
 -11   0  -2 1296.18 158.314   1
 -11   0  -2 1447.73 168.658   2
 -11   0  -1 124342. 1528.10   1
 -11   0  -1 125702. 1511.77   2
 -11   0   0 51194.9 986.641   1
 -11   0   0 51258.7 962.061   2
 -11   0   1 1600.28 184.607   1
 -11   0   1 2092.68 197.290   2
 -11   0   2 24851.6 649.391   3
 -11   0   2 28930.7 742.984   2
 -11   0   3 22631.4 730.504   1
 -11   0   3 22832.0 571.475   3
 -11   0   4 35763.2 905.024   1
 -11   0   4 32063.6 636.795   3
 -11   0   5 14581.5 550.302   2
 -11   0   5 15204.0 400.723   3
 -11   0   6 16375.8 594.399   2
 -11   0   6 17251.8 404.403   3
 -11   0   7 6028.11 213.226   3
 -11   0   7 5937.37 229.770   3
 -11   0   8 156.606 41.9968   3
 -11   0   8 173.803 82.2050   2
 -11   0   8 126.140 43.9392   3
 -11   1 -18 3787.18 425.932   3
 -11   1 -18 4118.94 362.814   2
 -11   1 -18 3500.53 223.150   1
 -11   1 -17 4194.35 437.484   3
 -11   1 -17 4360.29 368.372   2
 -11   1 -17 4484.34 251.160   1
 -11   1 -16 7179.14 466.240   2
 -11   1 -16 7721.38 324.839   1
 -11   1 -15 8042.87 599.848   3
 -11   1 -15 8648.95 491.777   2
 -11   1 -15 7687.73 323.267   1
 -11   1 -14 8104.86 606.178   3
 -11   1 -14 8074.58 319.825   1
 -11   1 -13 50788.5 1158.89   2
 -11   1 -13 11788.9 387.815   1
 -11   1 -12 3522.59 213.213   1
 -11   1 -12 3250.34 367.561   3
 -11   1 -11 134423. 1360.82   1
 -11   1 -11 135571. 2278.14   3
 -11   1 -10 301941. 3356.02   3
 -11   1 -10 304420. 2690.50   2
 -11   1  -9 121548. 2116.84   3
 -11   1  -9 142051. 1356.92   1
 -11   1  -8 685.405 172.850   3
 -11   1  -8 468.827 91.3867   1
 -11   1  -7 2945.32 319.787   3
 -11   1  -7 2937.38 201.551   1
 -11   1  -6 14171.8 662.694   3
 -11   1  -6 13000.7 441.215   1
 -11   1  -5 5111.32 392.140   3
 -11   1  -5 3629.10 238.200   1
 -11   1  -4 33089.6 947.204   3
 -11   1  -4 34607.7 754.684   1
 -11   1  -4 35062.2 793.529   2
 -11   1  -3 18457.2 690.319   3
 -11   1  -3 19639.2 572.112   1
 -11   1  -3 19282.1 582.780   2
 -11   1  -2 21839.5 716.368   3
 -11   1  -2 19911.6 601.279   2
 -11   1  -2 21274.8 603.677   1
 -11   1  -1 231791. 2063.18   1
 -11   1  -1 234559. 2051.34   2
 -11   1   0 215381. 2008.88   1
 -11   1   0 222433. 1998.21   2
 -11   1   1 26932.0 671.753   3
 -11   1   1 27415.5 742.110   1
 -11   1   1 27954.4 710.150   2
 -11   1   2 23984.6 582.782   3
 -11   1   2 25064.5 685.034   2
 -11   1   3 19743.1 494.963   3
 -11   1   3 20362.7 626.508   2
 -11   1   4 3097.10 170.348   3
 -11   1   4 2863.30 269.210   1
 -11   1   5 10857.4 246.324   3
 -11   1   5 12373.7 506.595   2
 -11   1   6 2741.34 244.255   2
 -11   1   7 9661.90 456.396   2
 -11   1   8 6046.12 369.509   2
 -11   1   9 17970.5 650.977   2
 -11   2 -17 299.767 69.5305   1
 -11   2 -17 255.585 138.090   3
 -11   2 -17 245.822 107.781   2
 -11   2 -16 7175.20 301.007   1
 -11   2 -15 13065.3 746.541   3
 -11   2 -15 11001.4 375.030   1
 -11   2 -14 18385.2 885.638   3
 -11   2 -14 17791.3 699.345   2
 -11   2 -14 18082.7 464.730   1
 -11   2 -13 25453.2 1016.51   3
 -11   2 -13 24587.7 793.664   2
 -11   2 -13 25884.6 568.016   1
 -11   2 -12 16527.1 641.411   2
 -11   2 -12 16318.0 444.931   1
 -11   2 -11 23838.0 535.515   1
 -11   2 -11 21246.7 879.651   3
 -11   2 -10 117208. 1674.01   2
 -11   2 -10 116197. 1199.95   1
 -11   2  -9 146039. 2257.46   3
 -11   2  -9 144159. 1816.39   2
 -11   2  -8 21717.3 563.997   1
 -11   2  -8 25480.7 928.142   3
 -11   2  -7 1752.46 161.825   1
 -11   2  -7 1813.39 252.312   3
 -11   2  -6 17814.4 504.665   1
 -11   2  -6 17723.2 737.860   3
 -11   2  -5 15013.2 481.997   1
 -11   2  -5 15626.3 669.892   3
 -11   2  -4 1337.79 149.654   1
 -11   2  -4 1378.75 203.349   3
 -11   2  -3 18321.4 539.793   1
 -11   2  -3 19202.7 589.427   2
 -11   2  -3 19009.8 691.627   3
 -11   2  -2 4107.10 267.512   1
 -11   2  -2 4933.44 300.810   2
 -11   2  -2 4565.22 333.394   3
 -11   2  -1 60353.3 1029.53   1
 -11   2  -1 59120.3 1099.38   3
 -11   2   0 154289. 1735.40   1
 -11   2   0 193176. 1864.78   2
 -11   2   1 64133.3 1073.06   2
 -11   2   1 62930.1 1007.97   3
 -11   2   2 219.042 77.6245   2
 -11   2   2 199.531 77.4129   1
 -11   2   2 215.788 60.3350   3
 -11   2   3 1271.35 159.571   2
 -11   2   3 1356.34 109.792   3
 -11   2   4 2189.53 81.2661   3
 -11   2   4 2484.87 220.510   2
 -11   2   6 18887.2 639.428   2
 -11   2   7 9070.36 447.576   2
 -11   2   8 18658.1 642.272   2
 -11   2   9 18121.4 643.286   2
 -11   3 -17 52.3906 37.9915   1
 -11   3 -17 82.1118 98.6161   3
 -11   3 -17 40.3574 79.5955   2
 -11   3 -16 1297.53 129.692   1
 -11   3 -16 1047.26 190.841   2
 -11   3 -15 29942.5 591.259   1
 -11   3 -15 31400.4 1162.28   3
 -11   3 -15 31789.6 966.782   2
 -11   3 -14 39532.8 1304.54   3
 -11   3 -14 39078.7 1052.75   2
 -11   3 -14 39712.2 683.647   1
 -11   3 -13 22127.5 968.246   3
 -11   3 -13 25154.1 540.455   1
 -11   3 -13 23503.4 792.151   2
 -11   3 -12 4586.50 233.728   1
 -11   3 -12 4974.51 355.665   2
 -11   3 -11 1116.94 222.329   3
 -11   3 -11 1089.79 117.850   1
 -11   3 -10 3171.65 351.623   3
 -11   3 -10 2708.90 190.520   1
 -11   3  -9 1598.81 251.911   3
 -11   3  -9 1693.18 210.732   2
 -11   3  -9 1120.46 124.024   1
 -11   3  -8 467.210 144.330   3
 -11   3  -8 444.978 112.333   2
 -11   3  -8 405.150 80.8437   1
 -11   3  -7 37.2598 39.8655   1
 -11   3  -7 76.0805 80.7967   3
 -11   3  -6 3000.45 214.300   1
 -11   3  -6 3235.49 316.757   3
 -11   3  -5 20873.1 548.287   1
 -11   3  -5 18365.5 731.330   3
 -11   3  -4 25221.9 620.711   1
 -11   3  -4 22934.3 786.433   3
 -11   3  -3 42651.1 828.684   1
 -11   3  -3 41371.4 988.747   3
 -11   3  -2 26801.1 694.920   2
 -11   3  -2 25790.4 661.561   1
 -11   3  -2 24374.1 743.830   3
 -11   3  -1 7324.00 362.579   2
 -11   3  -1 8676.94 401.884   1
 -11   3  -1 8004.87 388.563   3
 -11   3   0 143.533 67.4534   2
 -11   3   0 182.079 76.0145   1
 -11   3   1 2395.48 179.319   3
 -11   3   1 2693.40 224.512   2
 -11   3   2 1865.91 134.906   3
 -11   3   2 2064.44 199.286   2
 -11   3   2 1809.15 199.885   1
 -11   3   3 16.7645 49.3183   2
 -11   3   3 27.5930 25.9428   3
 -11   3   4 174.689 69.0995   2
 -11   3   5 15682.9 551.396   2
 -11   3   7 1870.85 202.960   2
 -11   3   8 3951.18 302.993   2
 -11   3   9 3374.57 277.875   2
 -11   4 -16 10439.0 573.945   2
 -11   4 -16 9699.50 331.599   1
 -11   4 -15 564.392 144.610   2
 -11   4 -15 459.145 76.2740   1
 -11   4 -15 721.271 192.360   3
 -11   4 -14 2042.32 251.785   2
 -11   4 -14 1784.19 278.036   3
 -11   4 -14 2107.42 157.617   1
 -11   4 -13 2828.75 182.945   1
 -11   4 -13 2918.38 289.131   2
 -11   4 -13 2897.93 347.965   3
 -11   4 -12 4097.81 339.530   2
 -11   4 -12 4469.94 419.407   3
 -11   4 -11 12592.4 381.126   1
 -11   4 -11 10597.5 523.660   2
 -11   4 -10 20447.0 486.173   1
 -11   4 -10 20263.0 854.469   3
 -11   4  -9 59878.0 1200.69   2
 -11   4  -9 63711.1 1483.12   3
 -11   4  -8 11891.9 394.086   1
 -11   4  -8 10973.8 521.123   2
 -11   4  -7 45374.5 790.969   1
 -11   4  -7 42681.0 1140.46   3
 -11   4  -6 58292.3 902.925   1
 -11   4  -6 56376.6 1279.65   3
 -11   4  -5 16156.8 674.057   3
 -11   4  -5 15133.3 489.739   1
 -11   4  -4 26001.6 794.427   3
 -11   4  -4 26824.4 653.445   1
 -11   4  -3 53625.5 1108.95   3
 -11   4  -3 61563.0 1010.25   1
 -11   4  -2 23554.2 688.838   3
 -11   4  -2 26494.4 683.496   1
 -11   4  -1 37478.2 805.233   3
 -11   4  -1 38046.1 851.925   1
 -11   4   0 103478. 1241.65   3
 -11   4   0 105980. 1452.64   1
 -11   4   1 43920.0 889.348   2
 -11   4   1 49625.2 1007.17   1
 -11   4   2 6329.84 338.940   2
 -11   4   2 6136.92 371.526   1
 -11   4   3 15451.4 532.086   2
 -11   4   4 22954.7 644.343   2
 -11   4   5 1678.45 181.556   2
 -11   4   6 17648.2 581.197   2
 -11   4   8 20238.4 660.573   2
 -11   4   9 9461.34 457.983   2
 -11   4  10 12365.5 527.239   2
 -11   5 -15 54087.5 1495.01   3
 -11   5 -15 56240.0 765.491   1
 -11   5 -14 10600.6 645.753   3
 -11   5 -14 11424.4 589.203   2
 -11   5 -14 11560.7 344.117   1
 -11   5 -13 2026.94 290.354   3
 -11   5 -13 1928.93 241.893   2
 -11   5 -13 2030.59 149.931   1
 -11   5 -12 5542.20 464.221   3
 -11   5 -12 5269.36 381.638   2
 -11   5 -12 5602.98 247.139   1
 -11   5 -11 17792.0 803.107   3
 -11   5 -11 17549.2 672.581   2
 -11   5 -11 18790.2 459.415   1
 -11   5 -10 3698.20 316.209   2
 -11   5 -10 3974.84 213.675   1
 -11   5  -9 55075.3 1340.40   3
 -11   5  -9 56176.6 830.368   1
 -11   5  -8 14927.4 595.222   2
 -11   5  -8 14299.6 677.448   3
 -11   5  -8 16171.6 453.736   1
 -11   5  -7 57162.5 1160.01   2
 -11   5  -7 55025.1 1295.99   3
 -11   5  -7 57430.2 866.691   1
 -11   5  -6 281345. 2824.99   3
 -11   5  -6 296991. 2080.10   1
 -11   5  -5 258392. 2567.14   3
 -11   5  -5 253304. 1969.77   1
 -11   5  -4 23163.2 744.991   3
 -11   5  -4 24716.0 621.504   1
 -11   5  -3 11801.1 510.229   3
 -11   5  -3 12406.0 459.101   1
 -11   5  -2 7117.95 375.624   3
 -11   5  -2 6515.23 340.599   1
 -11   5  -1 5628.62 315.218   3
 -11   5  -1 5671.68 330.383   1
 -11   5   0 20482.2 543.544   3
 -11   5   0 19695.5 630.194   1
 -11   5   0 18676.7 578.509   2
 -11   5   1 22887.5 632.490   2
 -11   5   2 3065.32 236.760   2
 -11   5   3 72253.1 1161.89   2
 -11   5   4 154895. 1676.39   2
 -11   5   5 53622.7 998.168   2
 -11   5   6 6997.82 370.121   2
 -11   5   9 4854.12 329.122   2
 -11   5  10 116.146 74.7271   2
 -11   6 -14 15179.2 682.034   2
 -11   6 -14 14238.8 370.545   1
 -11   6 -13 685.175 177.454   3
 -11   6 -13 658.941 151.885   2
 -11   6 -13 475.460 76.6521   1
 -11   6 -12 116.938 91.0352   3
 -11   6 -12 41.7831 67.0577   2
 -11   6 -12 28.7593 29.9791   1
 -11   6 -11 621.669 168.494   3
 -11   6 -11 700.196 147.390   2
 -11   6 -11 731.318 93.8330   1
 -11   6 -10 7449.77 507.031   3
 -11   6 -10 7803.52 449.643   2
 -11   6 -10 7954.62 292.822   1
 -11   6  -9 45439.5 710.907   1
 -11   6  -8 25589.1 892.331   3
 -11   6  -8 28354.1 591.557   1
 -11   6  -7 2716.06 286.336   3
 -11   6  -7 2454.86 247.201   2
 -11   6  -7 2523.49 184.037   1
 -11   6  -6 145620. 1800.22   2
 -11   6  -6 147375. 1443.92   1
 -11   6  -5 262529. 2613.02   3
 -11   6  -5 242407. 1937.81   1
 -11   6  -4 42911.7 1001.95   3
 -11   6  -4 48969.5 900.333   1
 -11   6  -3 1277.89 169.240   3
 -11   6  -3 1069.44 138.106   1
 -11   6  -2 11160.4 463.934   3
 -11   6  -2 10672.3 449.513   1
 -11   6   0 3014.98 233.201   2
 -11   6   1 4280.37 276.355   2
 -11   6   2 4314.46 275.452   2
 -11   6   3 19276.3 586.101   2
 -11   6   4 157918. 1724.43   2
 -11   6   5 85163.5 1259.75   2
 -11   6   6 3067.22 245.123   2
 -11   6   7 12521.3 494.403   2
 -11   6   9 21803.4 682.233   2
 -11   6  10 35314.4 880.447   2
 -11   7 -13 1031.99 210.001   3
 -11   7 -13 939.693 177.283   2
 -11   7 -12 60.7688 32.6665   1
 -11   7 -12 96.1734 96.1128   3
 -11   7 -12 32.3204 66.9652   2
 -11   7 -11 8773.23 571.490   3
 -11   7 -11 8332.31 284.124   1
 -11   7 -11 8423.49 485.800   2
 -11   7 -10 35592.7 1095.91   3
 -11   7 -10 35215.6 610.181   1
 -11   7  -9 49287.6 1255.55   3
 -11   7  -9 52312.0 1165.27   2
 -11   7  -8 23375.7 534.547   1
 -11   7  -7 9580.83 367.024   1
 -11   7  -7 9835.69 543.068   3
 -11   7  -7 9718.57 487.934   2
 -11   7  -6 7685.52 335.784   1
 -11   7  -6 8458.06 447.487   2
 -11   7  -6 7768.12 468.709   3
 -11   7  -5 15982.3 499.284   1
 -11   7  -5 19363.6 704.275   3
 -11   7  -4 7277.41 347.362   1
 -11   7   1 23994.2 652.792   2
 -11   7   2 16323.4 533.705   2
 -11   7   3 9872.26 416.698   2
 -11   7   4 15264.9 522.913   2
 -11   7   5 6177.43 340.521   2
 -11   7   6 4298.70 285.073   2
 -11   7   7 10681.3 454.164   2
 -11   7   8 196.461 76.5768   2
 -11   7  10 26061.6 745.482   2
 -11   8 -12 6719.28 504.037   3
 -11   8 -12 6315.27 226.841   1
 -11   8 -12 7407.75 474.732   2
 -11   8 -11 1236.75 220.259   3
 -11   8 -11 1403.41 211.410   2
 -11   8 -10 8964.20 302.346   1
 -11   8 -10 9034.71 495.508   2
 -11   8  -9 18383.8 455.945   1
 -11   8  -9 16605.2 660.109   2
 -11   8  -8 2827.23 188.423   1
 -11   8  -6 7795.23 439.944   2
 -11   8  -5 25542.0 755.517   2
 -11   8   2 30430.6 729.215   2
 -11   8   3 25013.4 662.827   2
 -11   8   4 17178.4 553.162   2
 -11   8   5 16290.0 545.501   2
 -11   8   6 19941.5 603.548   2
 -11   8   7 2755.78 233.310   2
 -11   8   8 3330.55 254.301   2
 -11   8   9 2014.10 207.600   2
 -11   9 -11 64139.1 1371.48   2
 -11   9 -10 12007.5 582.803   2
 -11   9  -9 55.0943 74.5438   2
 -11   9  -8 800.355 153.740   2
 -11   9  -6 1887.47 221.169   2
 -11   9  -5 27435.4 809.850   2
 -11   9   3 4453.43 280.660   2
 -11   9   4 8909.14 398.280   2
 -11   9   5 28476.7 704.324   2
 -11   9   6 27504.3 709.848   2
 -11   9   7 8128.41 394.729   2
 -11   9   8 41842.1 905.877   2
 -11   9   9 18624.8 599.245   2
 -11  10 -10 31117.4 952.891   2
 -11  10  -9 10301.5 542.164   2
 -11  10  -8 2303.32 258.793   2
 -11  10  -5 25606.8 789.849   2
 -11  10   4 4711.45 293.549   2
 -11  10   5 1711.41 180.954   2
 -11  10   6 9485.33 416.658   2
 -11  10   7 13049.7 498.705   2
 -11  10   8 72627.9 1183.04   2
 -11  10   9 64683.7 1124.67   2
 -11  11  -8 364.575 114.927   2
 -11  11  -7 6298.18 413.484   2
 -11  11  -5 34669.3 935.457   2
 -11  11  -4 30032.4 844.194   2
 -11  11   5 3692.81 259.219   2
 -11  11   6 5870.70 324.059   2
 -11  11   7 3209.11 250.884   2
 -11  11   8 18143.4 577.628   2
 -11  12  -6 447.970 122.720   2
 -11  12  -4 38250.5 983.541   2
 -11  12   6 26871.9 689.756   2
 -11  12   7 28825.0 714.154   2
 -11  13  -4 300.946 100.686   2
 -10 -14 -15 4856.65 300.630   1
 -10 -14 -14 117.914 62.1205   1
 -10 -14 -14 283.472 119.644   3
 -10 -14 -13 1058.23 212.827   3
 -10 -14 -13 820.648 130.622   1
 -10 -14 -12 5434.92 432.825   3
 -10 -14 -12 5375.06 318.686   1
 -10 -14 -11 7757.43 503.574   3
 -10 -14 -11 7894.53 406.778   2
 -10 -14 -11 7260.19 366.388   1
 -10 -14 -10 4533.84 310.829   2
 -10 -14 -10 3907.20 275.645   1
 -10 -14  -9 16688.3 557.282   1
 -10 -14  -9 17843.5 734.062   3
 -10 -14  -9 17034.8 601.405   2
 -10 -14  -8 30369.0 762.527   1
 -10 -14  -8 29107.7 920.075   3
 -10 -14  -8 31359.8 823.156   2
 -10 -14  -7 28108.4 732.690   1
 -10 -14  -7 29785.4 907.389   3
 -10 -14  -6 1870.28 199.066   1
 -10 -14  -6 1919.00 211.049   2
 -10 -14  -6 2032.71 246.674   3
 -10 -13 -17 7536.26 568.205   3
 -10 -13 -16 14675.8 522.948   1
 -10 -13 -16 14385.0 775.593   3
 -10 -13 -15 2932.93 238.871   1
 -10 -13 -14 6688.62 352.616   1
 -10 -13 -14 6798.11 497.195   3
 -10 -13 -13 16248.5 748.101   3
 -10 -13 -13 15759.9 531.401   1
 -10 -13 -12 1980.10 266.626   3
 -10 -13 -12 1953.13 193.952   1
 -10 -13 -11 27815.6 969.781   3
 -10 -13 -11 28409.7 755.306   2
 -10 -13 -11 27874.4 713.762   1
 -10 -13 -10 11661.4 614.456   3
 -10 -13 -10 10738.7 472.846   2
 -10 -13 -10 10612.9 439.825   1
 -10 -13  -9 538.242 113.821   2
 -10 -13  -9 717.737 160.480   3
 -10 -13  -9 538.404 109.929   1
 -10 -13  -8 103.286 68.9149   2
 -10 -13  -8 155.844 92.0859   3
 -10 -13  -8 136.732 67.2765   1
 -10 -13  -7 8900.81 433.019   2
 -10 -13  -7 8805.55 489.682   3
 -10 -13  -7 9460.59 423.507   1
 -10 -13  -6 21802.6 642.193   1
 -10 -13  -6 20476.9 735.964   3
 -10 -13  -5 23801.0 676.066   1
 -10 -13  -5 22039.1 690.871   2
 -10 -13  -5 22682.0 784.976   3
 -10 -13  -4 5639.42 394.604   3
 -10 -13  -4 6020.72 369.096   2
 -10 -13  -4 5213.54 320.884   1
 -10 -12 -18 10403.1 701.145   3
 -10 -12 -18 9469.11 418.095   1
 -10 -12 -17 9735.75 639.608   3
 -10 -12 -17 9237.00 413.028   1
 -10 -12 -16 425.213 150.241   3
 -10 -12 -16 326.003 86.7462   1
 -10 -12 -15 494.157 102.518   1
 -10 -12 -14 19213.7 574.278   1
 -10 -12 -14 17379.0 802.797   3
 -10 -12 -13 44239.7 1249.25   3
 -10 -12 -13 46171.2 899.127   1
 -10 -12 -12 3369.16 343.112   3
 -10 -12 -12 2897.73 237.794   1
 -10 -12 -11 27533.6 951.962   3
 -10 -12 -11 27471.5 741.492   2
 -10 -12 -10 19892.7 783.090   3
 -10 -12 -10 19199.3 619.813   2
 -10 -12 -10 19034.9 573.273   1
 -10 -12  -9 17172.6 585.199   2
 -10 -12  -9 17313.6 727.213   3
 -10 -12  -9 16352.1 537.428   1
 -10 -12  -8 66454.6 1148.29   2
 -10 -12  -8 65972.2 1369.48   3
 -10 -12  -8 65348.6 1092.45   1
 -10 -12  -7 23443.8 789.529   3
 -10 -12  -7 23435.7 652.515   1
 -10 -12  -6 4861.96 319.900   2
 -10 -12  -6 5243.37 378.085   3
 -10 -12  -6 4189.43 281.154   1
 -10 -12  -5 30250.9 880.711   3
 -10 -12  -5 28853.0 739.768   1
 -10 -12  -4 12673.2 566.119   3
 -10 -12  -4 12482.4 519.831   2
 -10 -12  -4 12216.5 484.653   1
 -10 -12  -3 5066.09 336.066   2
 -10 -12  -3 4553.07 312.074   1
 -10 -12  -2 22813.7 752.050   3
 -10 -12  -2 21021.5 696.185   2
 -10 -12  -2 22127.1 679.981   1
 -10 -11 -19 11841.7 749.763   3
 -10 -11 -19 12341.8 490.731   1
 -10 -11 -18 2985.96 375.475   3
 -10 -11 -18 2148.86 203.134   1
 -10 -11 -17 16500.6 851.586   3
 -10 -11 -17 16447.8 542.941   1
 -10 -11 -16 10097.4 641.688   3
 -10 -11 -16 10824.3 438.042   1
 -10 -11 -15 1769.27 181.254   1
 -10 -11 -14 4111.52 396.041   3
 -10 -11 -13 20041.2 591.119   1
 -10 -11 -13 20089.7 849.801   3
 -10 -11 -12 7985.76 379.640   1
 -10 -11 -12 7791.87 517.207   3
 -10 -11 -11 1467.90 164.891   1
 -10 -11 -11 1383.84 225.734   3
 -10 -11 -10 7482.71 366.083   1
 -10 -11 -10 7298.66 378.070   2
 -10 -11 -10 7574.40 489.663   3
 -10 -11  -9 17213.3 538.606   1
 -10 -11  -9 17385.8 584.224   2
 -10 -11  -9 16413.8 702.821   3
 -10 -11  -8 177834. 1842.07   2
 -10 -11  -8 183316. 1782.51   1
 -10 -11  -7 188459. 1940.36   2
 -10 -11  -7 177513. 1754.35   1
 -10 -11  -6 22070.0 663.915   2
 -10 -11  -6 21764.7 622.257   1
 -10 -11  -5 6445.51 363.411   2
 -10 -11  -5 5446.98 319.252   1
 -10 -11  -4 21638.4 629.976   1
 -10 -11  -3 8477.06 420.939   1
 -10 -11  -3 9186.58 449.209   2
 -10 -11  -2 1898.54 202.928   1
 -10 -11  -2 2638.48 242.459   2
 -10 -11  -1 788.474 149.950   3
 -10 -11  -1 883.159 153.630   2
 -10 -11  -1 805.268 135.916   1
 -10 -11   0 4744.83 344.765   3
 -10 -11   0 5516.60 363.574   2
 -10 -11   0 5249.78 334.629   1
 -10 -10 -19 219.081 137.800   3
 -10 -10 -19 148.971 68.5494   1
 -10 -10 -19 189.429 91.5735   2
 -10 -10 -18 966.014 233.506   3
 -10 -10 -18 765.817 125.964   1
 -10 -10 -17 5450.23 490.726   3
 -10 -10 -17 5643.24 315.701   1
 -10 -10 -16 1511.21 264.432   3
 -10 -10 -16 1232.63 151.044   1
 -10 -10 -15 1958.36 188.598   1
 -10 -10 -14 4239.84 269.048   1
 -10 -10 -14 4814.76 431.822   3
 -10 -10 -13 14790.0 728.262   3
 -10 -10 -12 15185.2 506.342   1
 -10 -10 -12 13413.3 674.079   3
 -10 -10 -11 12498.2 456.741   1
 -10 -10 -10 1134.63 143.762   1
 -10 -10 -10 1167.23 153.199   2
 -10 -10  -9 7330.89 347.870   1
 -10 -10  -9 7205.28 368.176   2
 -10 -10  -8 27727.7 680.112   1
 -10 -10  -8 28301.4 887.690   3
 -10 -10  -7 44441.7 857.607   1
 -10 -10  -7 44510.1 922.133   2
 -10 -10  -7 43960.6 1084.84   3
 -10 -10  -6 29029.1 711.877   1
 -10 -10  -6 27943.0 728.281   2
 -10 -10  -6 27609.9 847.453   3
 -10 -10  -5 5135.57 306.557   1
 -10 -10  -5 5429.04 325.152   2
 -10 -10  -5 6199.17 389.458   3
 -10 -10  -4 15311.1 597.804   3
 -10 -10  -4 16196.1 567.051   2
 -10 -10  -4 16947.0 557.809   1
 -10 -10  -3 19448.1 670.023   3
 -10 -10  -3 19742.7 629.139   1
 -10 -10  -2 5068.74 348.393   3
 -10 -10  -2 5111.57 328.832   2
 -10 -10  -2 4969.79 315.139   1
 -10 -10  -1 1422.81 183.627   3
 -10 -10  -1 1541.90 186.871   2
 -10 -10  -1 1410.85 174.693   1
 -10 -10   0 177.106 74.7861   3
 -10 -10   0 215.267 92.0609   2
 -10 -10   0 263.763 85.5227   1
 -10 -10   1 5506.22 357.520   2
 -10 -10   1 5319.60 341.485   1
 -10  -9 -20 6967.01 583.461   3
 -10  -9 -20 7788.72 469.515   2
 -10  -9 -20 7602.77 382.525   1
 -10  -9 -19 32047.8 1229.61   3
 -10  -9 -19 33643.9 947.025   2
 -10  -9 -19 31643.0 769.368   1
 -10  -9 -18 14640.4 817.312   3
 -10  -9 -18 15898.1 533.490   1
 -10  -9 -17 11484.1 702.298   3
 -10  -9 -17 12382.5 465.480   1
 -10  -9 -16 26667.3 1063.78   3
 -10  -9 -16 26807.4 672.620   1
 -10  -9 -15 9427.05 399.846   1
 -10  -9 -14 5807.77 481.443   3
 -10  -9 -14 6391.89 322.801   1
 -10  -9 -13 35452.1 1134.65   3
 -10  -9 -13 37537.2 776.104   1
 -10  -9 -12 37329.8 779.294   1
 -10  -9 -10 505.262 143.349   3
 -10  -9 -10 485.755 107.403   2
 -10  -9  -9 4506.63 363.537   3
 -10  -9  -9 4102.37 279.955   2
 -10  -9  -8 2656.54 278.899   3
 -10  -9  -8 2700.65 226.083   2
 -10  -9  -7 13291.8 597.736   3
 -10  -9  -7 13576.1 506.048   2
 -10  -9  -6 3199.47 290.218   3
 -10  -9  -6 3230.99 247.945   2
 -10  -9  -5 2543.68 252.286   3
 -10  -9  -5 2040.22 201.773   2
 -10  -9  -4 2996.52 264.200   3
 -10  -9  -4 3085.69 244.066   2
 -10  -9  -3 27997.4 743.987   1
 -10  -9  -3 28342.4 741.920   2
 -10  -9  -2 45356.7 924.461   1
 -10  -9  -2 43442.8 984.981   3
 -10  -9  -1 26077.4 747.384   3
 -10  -9  -1 26896.9 724.803   1
 -10  -9  -1 26153.4 742.930   2
 -10  -9   0 8861.38 431.276   3
 -10  -9   0 8690.09 419.422   1
 -10  -9   0 8449.50 429.823   2
 -10  -9   1 11267.0 490.996   3
 -10  -9   1 10997.0 483.905   1
 -10  -9   1 11306.9 501.709   2
 -10  -9   2 14985.8 563.174   3
 -10  -9   2 15467.3 579.266   1
 -10  -9   2 16669.4 612.472   2
 -10  -9   3 3668.86 281.199   3
 -10  -9   3 3853.97 304.221   2
 -10  -9   3 4150.15 308.289   1
 -10  -8 -20 14960.8 528.133   1
 -10  -8 -20 14091.5 635.512   2
 -10  -8 -20 12953.2 804.508   3
 -10  -8 -19 110774. 1426.70   1
 -10  -8 -19 118520. 1786.20   2
 -10  -8 -18 125761. 1489.01   1
 -10  -8 -18 119522. 2322.60   3
 -10  -8 -17 12135.4 740.649   3
 -10  -8 -17 12692.6 463.204   1
 -10  -8 -16 34208.5 1186.63   3
 -10  -8 -16 35758.2 764.720   1
 -10  -8 -15 30953.2 709.004   1
 -10  -8 -14 2645.48 326.591   3
 -10  -8 -14 1739.45 181.353   1
 -10  -8 -12 514.360 143.724   3
 -10  -8 -11 1970.84 266.502   3
 -10  -8 -10 3645.75 345.317   3
 -10  -8  -9 30085.1 939.980   3
 -10  -8  -9 31678.1 757.480   2
 -10  -8  -8 7345.76 458.820   3
 -10  -8  -8 8117.75 383.288   2
 -10  -8  -7 17312.5 683.943   3
 -10  -8  -7 18337.1 571.656   2
 -10  -8  -6 32356.2 897.272   3
 -10  -8  -6 30552.4 755.610   2
 -10  -8  -5 10836.5 516.165   3
 -10  -8  -5 10591.1 440.585   2
 -10  -8  -4 58705.1 1147.85   3
 -10  -8  -4 60036.5 1049.79   2
 -10  -8  -3 29981.2 802.817   3
 -10  -8  -3 34974.4 805.519   2
 -10  -8  -2 2700.31 237.828   3
 -10  -8  -2 2296.07 212.396   2
 -10  -8  -1 26900.1 743.362   3
 -10  -8  -1 27732.8 732.938   1
 -10  -8   0 32893.1 826.646   2
 -10  -8   0 33433.9 825.044   3
 -10  -8   0 32871.5 803.096   1
 -10  -8   1 20162.6 652.423   2
 -10  -8   1 19341.6 619.317   3
 -10  -8   2 38014.5 909.915   2
 -10  -8   2 39534.8 893.052   3
 -10  -8   2 36709.2 890.183   1
 -10  -8   3 23372.2 727.236   2
 -10  -8   3 22197.2 672.117   3
 -10  -8   3 24680.7 738.205   1
 -10  -8   4 893.492 155.033   2
 -10  -8   4 884.255 152.959   1
 -10  -8   4 905.554 143.472   3
 -10  -7 -20 4210.67 350.834   2
 -10  -7 -20 4393.04 288.234   1
 -10  -7 -20 4050.85 459.620   3
 -10  -7 -19 85818.1 1555.66   2
 -10  -7 -19 83403.9 1215.95   1
 -10  -7 -18 111557. 2279.54   3
 -10  -7 -18 112033. 1396.10   1
 -10  -7 -18 117244. 1780.40   2
 -10  -7 -17 25078.3 1052.90   3
 -10  -7 -17 26579.1 660.101   1
 -10  -7 -16 12419.7 727.995   3
 -10  -7 -16 12163.2 440.113   1
 -10  -7 -15 26518.6 646.816   1
 -10  -7 -15 25419.5 766.339   2
 -10  -7 -12 41850.0 808.283   1
 -10  -7 -12 36603.3 1182.93   3
 -10  -7 -11 4421.75 265.110   1
 -10  -7 -11 4356.58 381.342   3
 -10  -7 -10 933.800 185.874   3
 -10  -7 -10 866.181 121.616   1
 -10  -7  -9 23408.0 655.089   2
 -10  -7  -9 24023.4 846.509   3
 -10  -7  -9 21990.7 572.626   1
 -10  -7  -8 26680.5 693.902   2
 -10  -7  -8 25185.0 612.021   1
 -10  -7  -8 27072.8 881.927   3
 -10  -7  -7 7912.39 371.802   2
 -10  -7  -7 7215.89 333.348   1
 -10  -7  -7 8308.49 468.238   3
 -10  -7  -6 20557.0 606.964   2
 -10  -7  -6 19215.5 563.679   1
 -10  -7  -5 209.744 81.3847   2
 -10  -7  -5 170.443 83.5812   3
 -10  -7  -5 222.932 70.7576   1
 -10  -7  -4 153888. 1650.16   1
 -10  -7  -4 158651. 1893.94   3
 -10  -7  -3 274820. 2436.66   3
 -10  -7  -3 271269. 2271.18   2
 -10  -7  -2 93885.3 1363.03   3
 -10  -7  -2 102743. 1389.95   2
 -10  -7  -1 5324.18 320.337   3
 -10  -7   0 21114.6 637.962   3
 -10  -7   1 9792.22 455.694   2
 -10  -7   1 10728.8 456.064   3
 -10  -7   1 9590.86 444.846   1
 -10  -7   2 4653.83 319.122   2
 -10  -7   2 4027.25 296.032   1
 -10  -7   3 5351.66 317.378   3
 -10  -7   3 5058.75 333.122   1
 -10  -7   3 5413.90 348.946   2
 -10  -7   4 2650.55 260.929   1
 -10  -7   4 3115.49 275.408   2
 -10  -7   5 43709.3 1009.92   2
 -10  -7   5 43927.6 1036.77   1
 -10  -6 -20 395.051 166.817   3
 -10  -6 -20 433.491 124.210   2
 -10  -6 -20 462.016 97.0156   1
 -10  -6 -19 481.907 181.167   3
 -10  -6 -19 492.645 132.439   2
 -10  -6 -19 531.647 104.198   1
 -10  -6 -18 5940.31 407.986   2
 -10  -6 -18 5552.85 518.695   3
 -10  -6 -18 5551.83 311.963   1
 -10  -6 -17 2220.96 244.673   2
 -10  -6 -17 2070.67 318.086   3
 -10  -6 -17 1619.59 166.421   1
 -10  -6 -16 5235.95 477.499   3
 -10  -6 -15 5038.92 346.791   2
 -10  -6 -14 415.692 87.0540   1
 -10  -6 -14 528.521 119.283   2
 -10  -6 -13 506.135 160.347   3
 -10  -6 -13 411.368 84.1028   1
 -10  -6 -12 8010.95 535.504   3
 -10  -6 -12 7997.11 345.357   1
 -10  -6 -11 915.479 190.339   3
 -10  -6 -11 701.275 110.513   1
 -10  -6 -10 2740.13 306.811   3
 -10  -6 -10 2698.61 201.439   1
 -10  -6  -9 861.301 176.351   3
 -10  -6  -9 486.445 89.0814   1
 -10  -6  -8 1520.80 168.004   2
 -10  -6  -8 1618.27 225.298   3
 -10  -6  -7 22911.1 635.365   2
 -10  -6  -7 24117.7 816.659   3
 -10  -6  -6 6042.29 324.328   2
 -10  -6  -6 5768.69 298.721   1
 -10  -6  -6 5340.02 372.633   3
 -10  -6  -5 1964.11 190.921   2
 -10  -6  -5 2314.64 235.207   3
 -10  -6  -5 1968.59 178.934   1
 -10  -6  -4 45683.2 873.352   1
 -10  -6  -4 43023.8 869.446   2
 -10  -6  -3 153463. 1632.57   1
 -10  -6  -3 155612. 1665.89   2
 -10  -6  -2 127160. 1494.13   1
 -10  -6  -2 123906. 1494.88   2
 -10  -6  -1 5314.66 313.795   1
 -10  -6  -1 5078.55 306.734   3
 -10  -6  -1 5214.17 313.057   2
 -10  -6   0 13693.6 493.248   3
 -10  -6   1 12559.9 476.083   3
 -10  -6   2 6315.87 374.316   2
 -10  -6   2 7029.69 352.022   3
 -10  -6   3 1806.16 180.515   3
 -10  -6   3 1890.35 209.724   1
 -10  -6   3 1724.55 194.368   2
 -10  -6   4 2828.99 264.924   1
 -10  -6   4 3260.77 279.735   2
 -10  -6   5 7860.17 436.951   1
 -10  -6   5 8639.23 447.034   2
 -10  -6   6 63321.0 1224.84   2
 -10  -6   6 66170.8 1304.58   1
 -10  -5 -20 399.970 172.619   3
 -10  -5 -20 378.690 122.548   2
 -10  -5 -20 328.386 86.9205   1
 -10  -5 -19 914.590 226.226   3
 -10  -5 -19 844.998 163.770   2
 -10  -5 -19 941.743 131.819   1
 -10  -5 -18 12229.4 752.611   3
 -10  -5 -18 12799.9 593.283   2
 -10  -5 -18 12632.6 456.470   1
 -10  -5 -17 35747.0 968.172   2
 -10  -5 -17 34864.5 1255.30   3
 -10  -5 -16 3736.30 411.766   3
 -10  -5 -15 17237.3 510.044   1
 -10  -5 -14 23070.1 728.562   2
 -10  -5 -14 20890.4 555.820   1
 -10  -5 -13 1560.67 154.072   1
 -10  -5 -13 1589.85 257.954   3
 -10  -5 -13 1807.74 204.435   2
 -10  -5 -12 13071.5 693.751   3
 -10  -5 -12 12528.1 434.415   1
 -10  -5 -11 29024.8 1037.93   3
 -10  -5 -11 31405.9 675.812   1
 -10  -5 -10 18497.1 774.281   3
 -10  -5 -10 19941.6 537.584   1
 -10  -5  -9 38929.7 1091.07   3
 -10  -5  -9 35988.8 703.073   1
 -10  -5  -8 37863.8 1054.09   3
 -10  -5  -8 37229.8 814.634   2
 -10  -5  -7 33642.9 962.113   3
 -10  -5  -7 31511.5 682.255   1
 -10  -5  -7 34233.5 782.484   2
 -10  -5  -6 12530.8 571.389   3
 -10  -5  -6 13175.4 475.578   2
 -10  -5  -5 610.971 131.598   3
 -10  -5  -5 519.328 95.5735   1
 -10  -5  -5 765.456 122.553   2
 -10  -5  -4 1352.20 178.416   3
 -10  -5  -4 1390.32 156.967   1
 -10  -5  -4 1433.78 163.976   2
 -10  -5  -3 482.007 109.841   3
 -10  -5  -3 414.759 93.3817   1
 -10  -5  -3 401.357 93.7935   2
 -10  -5  -2 5628.39 333.286   3
 -10  -5  -2 5475.85 312.390   1
 -10  -5  -2 5076.50 302.511   2
 -10  -5  -1 182.177 72.3487   3
 -10  -5  -1 198.172 71.1176   1
 -10  -5  -1 143.685 63.4537   2
 -10  -5   0 4070.59 266.905   3
 -10  -5   0 3403.40 250.684   2
 -10  -5   0 3327.24 254.145   1
 -10  -5   1 10669.8 419.515   3
 -10  -5   2 10572.0 476.993   2
 -10  -5   2 11865.6 439.833   3
 -10  -5   3 16312.9 590.408   1
 -10  -5   3 15244.1 554.833   2
 -10  -5   3 15018.3 493.913   3
 -10  -5   4 7435.36 411.564   1
 -10  -5   4 7613.60 412.176   2
 -10  -5   4 7817.07 351.428   3
 -10  -5   5 11015.8 495.704   2
 -10  -5   5 10971.8 416.281   3
 -10  -5   6 2209.30 240.653   1
 -10  -5   6 2096.39 223.952   2
 -10  -5   6 2130.04 188.573   3
 -10  -5   7 2007.50 233.852   1
 -10  -5   7 2060.26 228.347   2
 -10  -5   7 2061.93 189.668   3
 -10  -4 -20 8578.17 658.699   3
 -10  -4 -20 9593.96 549.063   2
 -10  -4 -20 7549.52 365.662   1
 -10  -4 -19 5024.18 507.831   3
 -10  -4 -19 5495.52 405.291   2
 -10  -4 -18 8128.22 615.943   3
 -10  -4 -18 8154.00 483.039   2
 -10  -4 -17 34833.0 1246.37   3
 -10  -4 -17 37016.1 753.191   1
 -10  -4 -16 688.756 193.765   3
 -10  -4 -16 758.722 151.644   2
 -10  -4 -16 668.615 106.535   1
 -10  -4 -15 100294. 1216.56   1
 -10  -4 -14 144844. 1863.85   2
 -10  -4 -14 145457. 2423.85   3
 -10  -4 -13 32185.3 856.048   2
 -10  -4 -13 30029.3 1092.58   3
 -10  -4 -13 31860.4 666.870   1
 -10  -4 -12 33699.0 1114.38   3
 -10  -4 -12 35143.8 709.322   1
 -10  -4 -11 84521.3 1714.37   3
 -10  -4 -11 90064.5 1114.68   1
 -10  -4 -10 11361.1 623.821   3
 -10  -4 -10 11262.2 395.882   1
 -10  -4  -9 3750.79 356.634   3
 -10  -4  -9 3664.74 227.197   1
 -10  -4  -8 3303.61 319.258   3
 -10  -4  -8 4031.70 232.046   1
 -10  -4  -7 28792.4 912.646   3
 -10  -4  -7 31097.2 734.074   2
 -10  -4  -7 29323.4 641.273   1
 -10  -4  -6 12619.6 577.659   3
 -10  -4  -6 13242.8 478.748   2
 -10  -4  -6 12023.8 415.643   1
 -10  -4  -5 17933.4 666.038   3
 -10  -4  -5 18263.6 555.362   2
 -10  -4  -5 18791.6 532.654   1
 -10  -4  -4 4122.93 313.282   3
 -10  -4  -4 3703.98 256.766   2
 -10  -4  -4 3572.78 238.564   1
 -10  -4  -3 20020.6 664.742   3
 -10  -4  -3 18642.1 563.988   2
 -10  -4  -3 20780.1 577.728   1
 -10  -4  -2 77901.1 1254.56   3
 -10  -4  -2 80143.3 1164.32   1
 -10  -4  -1 8517.98 399.437   3
 -10  -4  -1 7928.95 368.719   2
 -10  -4  -1 8439.14 390.538   1
 -10  -4   0 14182.3 504.433   2
 -10  -4   0 13707.0 508.767   1
 -10  -4   1 32518.4 787.404   1
 -10  -4   1 32415.3 775.505   2
 -10  -4   2 1720.75 164.252   3
 -10  -4   3 31734.3 829.190   1
 -10  -4   3 34625.4 721.617   3
 -10  -4   4 54141.6 1107.22   1
 -10  -4   4 51408.9 863.888   3
 -10  -4   5 29184.5 784.314   2
 -10  -4   5 30424.9 841.330   1
 -10  -4   5 29330.8 648.016   3
 -10  -4   6 53125.5 1106.36   2
 -10  -4   6 52982.6 874.592   3
 -10  -4   6 55239.4 1175.58   1
 -10  -4   7 19748.9 535.933   3
 -10  -4   7 22959.0 764.012   1
 -10  -3 -20 19016.4 769.351   2
 -10  -3 -20 17219.4 936.043   3
 -10  -3 -19 5832.20 426.095   2
 -10  -3 -19 6053.18 545.611   3
 -10  -3 -18 4321.73 260.668   1
 -10  -3 -18 4772.46 376.065   2
 -10  -3 -18 4223.36 457.517   3
 -10  -3 -17 2020.70 176.219   1
 -10  -3 -17 2665.07 277.285   2
 -10  -3 -17 2562.44 348.918   3
 -10  -3 -16 1144.89 132.389   1
 -10  -3 -16 1130.82 179.593   2
 -10  -3 -16 1307.85 251.685   3
 -10  -3 -15 83440.0 1103.64   1
 -10  -3 -14 156177. 1469.31   1
 -10  -3 -14 154065. 2524.90   3
 -10  -3 -13 99828.1 1161.80   1
 -10  -3 -13 97731.9 1510.86   2
 -10  -3 -12 139.876 52.5739   1
 -10  -3 -12 104.153 100.910   3
 -10  -3 -12 199.240 83.2046   2
 -10  -3 -11 20440.2 525.982   1
 -10  -3 -11 19581.9 848.864   3
 -10  -3 -10 7338.26 310.560   1
 -10  -3 -10 7288.08 503.582   3
 -10  -3  -9 43554.7 747.741   1
 -10  -3  -9 42618.7 1160.55   3
 -10  -3  -8 28223.3 634.566   1
 -10  -3  -8 30043.8 961.635   3
 -10  -3  -7 4925.58 260.377   1
 -10  -3  -7 5060.55 384.187   3
 -10  -3  -6 3233.89 213.234   1
 -10  -3  -6 3478.33 311.978   3
 -10  -3  -6 3774.93 259.933   2
 -10  -3  -5 63452.8 1035.91   2
 -10  -3  -5 61360.4 957.498   1
 -10  -3  -5 59915.0 1220.23   3
 -10  -3  -4 25066.7 655.543   2
 -10  -3  -4 23956.5 604.201   1
 -10  -3  -4 25634.4 774.594   3
 -10  -3  -3 2351.30 229.624   3
 -10  -3  -3 2177.23 197.714   2
 -10  -3  -2 26207.3 721.452   3
 -10  -3  -2 26872.0 667.941   2
 -10  -3  -2 27237.1 670.446   1
 -10  -3  -1 5069.86 311.365   3
 -10  -3  -1 5192.76 299.194   2
 -10  -3  -1 4748.48 288.721   1
 -10  -3   0 104022. 1316.09   3
 -10  -3   0 97523.6 1333.10   1
 -10  -3   1 254856. 2012.36   3
 -10  -3   1 275147. 2288.28   1
 -10  -3   2 111930. 1459.14   2
 -10  -3   2 121800. 1323.03   3
 -10  -3   3 9496.53 363.116   3
 -10  -3   4 15565.6 587.727   1
 -10  -3   4 14673.0 443.789   3
 -10  -3   5 17129.8 597.894   2
 -10  -3   5 15742.2 453.525   3
 -10  -3   6 13574.0 539.935   2
 -10  -3   6 13460.6 412.864   3
 -10  -3   7 15695.0 642.407   1
 -10  -3   7 14214.4 432.131   3
 -10  -3   7 14836.4 583.207   2
 -10  -3   8 27449.5 608.370   3
 -10  -3   8 26524.7 700.489   3
 -10  -3   8 27973.6 814.868   2
 -10  -2 -19 13371.3 819.575   3
 -10  -2 -19 15118.3 671.690   2
 -10  -2 -19 14889.1 483.152   1
 -10  -2 -18 23714.3 1077.97   3
 -10  -2 -18 25085.6 859.241   2
 -10  -2 -18 24958.9 618.355   1
 -10  -2 -17 11181.8 717.603   3
 -10  -2 -17 11378.0 571.748   2
 -10  -2 -17 10715.6 389.001   1
 -10  -2 -16 2659.28 355.182   3
 -10  -2 -16 2558.64 263.826   2
 -10  -2 -16 2513.86 191.925   1
 -10  -2 -15 2864.68 269.154   2
 -10  -2 -15 3396.34 216.483   1
 -10  -2 -14 20038.0 513.107   1
 -10  -2 -13 26045.4 783.025   2
 -10  -2 -13 25815.6 597.472   1
 -10  -2 -12 4235.32 237.977   1
 -10  -2 -12 4221.98 313.643   2
 -10  -2 -12 4506.53 410.678   3
 -10  -2 -11 17373.6 469.994   1
 -10  -2 -11 17571.0 617.437   2
 -10  -2 -11 17276.6 783.579   3
 -10  -2 -10 8417.09 322.209   1
 -10  -2 -10 7702.26 531.235   3
 -10  -2  -9 4173.36 228.045   1
 -10  -2  -9 4187.62 379.609   3
 -10  -2  -8 50160.3 809.049   1
 -10  -2  -8 41044.3 1150.88   3
 -10  -2  -7 18708.3 498.140   1
 -10  -2  -7 18434.5 736.385   3
 -10  -2  -6 718.030 103.987   1
 -10  -2  -6 750.674 155.071   3
 -10  -2  -6 758.449 120.849   2
 -10  -2  -5 67.6389 50.6377   1
 -10  -2  -5 52.7361 67.0764   3
 -10  -2  -5 65.1895 50.3161   2
 -10  -2  -4 6095.36 388.556   3
 -10  -2  -4 5934.09 299.838   1
 -10  -2  -3 5546.76 307.147   2
 -10  -2  -3 5029.04 282.801   1
 -10  -2  -2 4515.47 283.606   2
 -10  -2  -2 5398.70 332.331   3
 -10  -2  -2 5250.00 293.407   1
 -10  -2  -1 10614.1 428.592   1
 -10  -2  -1 11534.1 464.027   3
 -10  -2   0 35056.3 789.386   1
 -10  -2   0 34443.1 771.953   3
 -10  -2   1 238026. 1922.34   3
 -10  -2   1 224685. 2047.50   1
 -10  -2   2 235493. 2052.44   2
 -10  -2   2 233643. 2208.18   1
 -10  -2   3 43466.8 923.177   2
 -10  -2   4 2733.10 257.500   1
 -10  -2   5 19981.0 688.221   1
 -10  -2   5 18022.4 605.748   2
 -10  -2   6 4516.34 333.196   1
 -10  -2   6 4255.90 307.454   2
 -10  -2   6 4479.28 227.615   3
 -10  -2   7 796.203 156.794   1
 -10  -2   7 868.387 102.703   3
 -10  -2   7 786.323 141.029   2
 -10  -2   8 3293.08 197.474   3
 -10  -2   8 2589.14 203.752   3
 -10  -2   8 2926.51 265.894   2
 -10  -2   9 4544.31 234.393   3
 -10  -2   9 4155.89 325.813   2
 -10  -1 -19 1223.24 202.050   2
 -10  -1 -19 1124.83 138.817   1
 -10  -1 -19 1337.48 273.772   3
 -10  -1 -18 22571.7 812.414   2
 -10  -1 -18 22135.8 564.833   1
 -10  -1 -18 20521.5 980.633   3
 -10  -1 -17 59771.7 1300.20   2
 -10  -1 -17 56362.0 895.243   1
 -10  -1 -16 7178.00 449.092   2
 -10  -1 -16 7811.82 332.998   1
 -10  -1 -16 8344.91 613.457   3
 -10  -1 -15 1233.86 129.148   1
 -10  -1 -15 1140.11 180.409   2
 -10  -1 -14 11655.8 386.746   1
 -10  -1 -13 26578.2 580.863   1
 -10  -1 -13 23421.1 983.156   3
 -10  -1 -12 6944.13 295.675   1
 -10  -1 -12 7384.86 411.709   2
 -10  -1 -12 6883.73 511.329   3
 -10  -1 -11 2125.10 161.303   1
 -10  -1 -11 2209.14 295.137   3
 -10  -1 -11 2374.88 238.738   2
 -10  -1 -10 10436.5 355.084   1
 -10  -1 -10 10313.3 604.044   3
 -10  -1  -9 1179.27 127.344   1
 -10  -1  -9 1475.65 228.655   3
 -10  -1  -8 1106.67 203.277   3
 -10  -1  -8 2136.55 165.671   1
 -10  -1  -7 17673.3 737.318   3
 -10  -1  -7 18368.1 485.474   1
 -10  -1  -6 11745.2 578.305   3
 -10  -1  -6 12147.6 407.081   1
 -10  -1  -5 30215.5 709.240   2
 -10  -1  -5 30540.6 657.942   1
 -10  -1  -4 21267.5 719.672   3
 -10  -1  -4 21945.2 563.434   1
 -10  -1  -3 43274.5 996.702   3
 -10  -1  -3 41343.8 790.085   1
 -10  -1  -2 41865.5 938.464   3
 -10  -1  -2 42412.0 828.326   2
 -10  -1  -1 52412.1 1003.24   3
 -10  -1  -1 50485.0 910.591   2
 -10  -1   0 2762.34 216.961   2
 -10  -1   1 6737.59 352.267   1
 -10  -1   1 6595.97 341.569   2
 -10  -1   2 43273.9 916.529   1
 -10  -1   2 41053.3 837.420   2
 -10  -1   3 12683.8 484.626   2
 -10  -1   3 12788.6 398.147   3
 -10  -1   4 2225.19 159.945   3
 -10  -1   5 10889.6 339.124   3
 -10  -1   5 10626.7 502.747   1
 -10  -1   6 4512.09 311.132   2
 -10  -1   6 4701.01 340.733   1
 -10  -1   6 4885.86 213.971   3
 -10  -1   7 4443.53 312.507   2
 -10  -1   7 4176.34 196.034   3
 -10  -1   8 5266.10 343.773   2
 -10  -1   9 18590.3 659.782   2
 -10  -1   9 16816.1 514.441   3
 -10   0 -19 73864.7 1039.12   1
 -10   0 -19 69266.3 1478.28   2
 -10   0 -19 73111.8 1842.15   3
 -10   0 -18 2688.43 198.452   1
 -10   0 -18 2236.55 264.241   2
 -10   0 -18 2450.04 343.305   3
 -10   0 -17 22555.7 560.467   1
 -10   0 -17 22043.5 795.591   2
 -10   0 -17 20242.5 958.613   3
 -10   0 -16 16147.5 461.107   1
 -10   0 -16 16842.3 692.884   2
 -10   0 -16 15814.4 849.041   3
 -10   0 -15 1095.52 235.618   3
 -10   0 -15 1252.14 197.419   2
 -10   0 -15 978.892 116.155   1
 -10   0 -14 13174.7 580.177   2
 -10   0 -14 12774.2 401.191   1
 -10   0 -13 31282.5 1126.24   3
 -10   0 -13 29909.9 602.790   1
 -10   0 -12 8348.73 580.078   3
 -10   0 -12 8902.50 328.778   1
 -10   0 -12 9437.01 469.313   2
 -10   0 -11 23927.5 739.188   2
 -10   0 -11 24042.3 936.931   3
 -10   0 -10 111124. 1576.26   2
 -10   0 -10 113820. 1147.00   1
 -10   0  -9 69685.3 1212.53   2
 -10   0  -9 69627.6 1528.55   3
 -10   0  -8 7146.12 488.976   3
 -10   0  -8 7175.33 294.238   1
 -10   0  -7 44549.5 1157.41   3
 -10   0  -7 42630.9 760.824   1
 -10   0  -6 6100.75 426.734   3
 -10   0  -6 5475.33 268.521   1
 -10   0  -5 3537.82 319.759   3
 -10   0  -5 4031.58 236.026   1
 -10   0  -4 9145.23 398.944   2
 -10   0  -4 8441.45 475.961   3
 -10   0  -4 8978.20 363.289   1
 -10   0  -3 38479.1 946.378   3
 -10   0  -3 36526.1 755.278   1
 -10   0  -3 35821.3 763.290   2
 -10   0  -2 36385.5 904.045   3
 -10   0  -2 35872.1 747.359   1
 -10   0  -2 33830.4 752.888   2
 -10   0  -1 1085.07 136.827   1
 -10   0  -1 1126.47 139.754   2
 -10   0   0 1586.25 169.002   1
 -10   0   0 1307.55 153.387   2
 -10   0   1 9357.14 407.529   3
 -10   0   1 10915.6 422.206   2
 -10   0   2 67452.7 1147.33   1
 -10   0   2 66379.0 1061.03   2
 -10   0   3 8561.91 427.481   1
 -10   0   3 8042.31 316.317   3
 -10   0   3 8030.98 373.692   2
 -10   0   4 2348.13 213.873   2
 -10   0   4 2814.73 175.734   3
 -10   0   5 10189.7 306.845   3
 -10   0   5 10996.4 507.897   1
 -10   0   6 427.491 65.5340   3
 -10   0   6 361.511 55.3805   3
 -10   0   6 424.306 103.693   2
 -10   0   7 4830.54 192.865   3
 -10   0   7 4703.85 317.629   2
 -10   0   7 4175.66 184.300   3
 -10   0   8 19401.6 367.391   3
 -10   0   8 21440.5 463.903   3
 -10   0   9 24508.7 548.529   3
 -10   0   9 24695.0 421.672   3
 -10   0  10 22008.7 568.490   3
 -10   0  10 20702.3 390.668   3
 -10   1 -18 52277.4 1547.66   3
 -10   1 -18 51138.8 844.449   1
 -10   1 -18 50542.4 1234.62   2
 -10   1 -17 190.148 114.137   3
 -10   1 -17 92.7893 43.5366   1
 -10   1 -17 107.673 78.2408   2
 -10   1 -16 19991.9 924.280   3
 -10   1 -16 20423.9 762.248   2
 -10   1 -16 19375.3 493.217   1
 -10   1 -15 8662.72 597.387   3
 -10   1 -15 9330.42 515.475   2
 -10   1 -15 8209.33 324.285   1
 -10   1 -14 6648.48 532.260   3
 -10   1 -14 7623.31 465.848   2
 -10   1 -14 6459.25 283.430   1
 -10   1 -13 3021.56 192.990   1
 -10   1 -12 11465.4 678.233   3
 -10   1 -12 10728.4 354.612   1
 -10   1 -11 28109.4 1026.97   3
 -10   1 -11 28131.9 557.490   1
 -10   1 -10 245501. 3000.00   3
 -10   1 -10 245796. 1678.55   1
 -10   1  -9 241811. 2296.67   2
 -10   1  -9 251920. 2978.61   3
 -10   1  -8 3729.20 357.117   3
 -10   1  -8 3609.12 273.738   2
 -10   1  -8 3968.11 218.253   1
 -10   1  -7 33298.3 1016.55   3
 -10   1  -7 37650.7 692.878   1
 -10   1  -6 49494.9 1192.53   3
 -10   1  -6 50855.5 799.601   1
 -10   1  -5 9774.12 517.787   3
 -10   1  -5 8852.27 349.182   1
 -10   1  -4 60194.6 1006.25   2
 -10   1  -4 59599.6 1224.12   3
 -10   1  -4 61528.8 947.399   1
 -10   1  -3 28053.1 683.475   2
 -10   1  -3 29946.2 670.312   1
 -10   1  -2 4164.27 261.471   2
 -10   1  -2 4312.54 312.051   3
 -10   1  -2 3764.06 246.989   1
 -10   1  -1 7601.52 356.449   2
 -10   1  -1 7493.82 351.080   1
 -10   1   0 5541.72 300.682   2
 -10   1   0 5514.47 309.516   1
 -10   1   1 3894.20 263.128   2
 -10   1   1 3930.82 250.045   3
 -10   1   1 3815.22 266.807   1
 -10   1   2 39647.8 871.855   1
 -10   1   2 37920.2 801.931   2
 -10   1   3 26281.2 524.936   3
 -10   1   3 21327.9 599.151   2
 -10   1   4 2709.38 150.374   3
 -10   1   4 2868.19 229.133   2
 -10   1   5 1244.93 85.1333   3
 -10   1   5 118299. 1491.49   2
 -10   1   6 60118.5 364.539   3
 -10   1   6 47936.9 369.871   3
 -10   1   7 26422.7 736.316   2
 -10   1   8 13495.2 530.643   2
 -10   1   9 14173.0 241.505   3
 -10   1   9 14587.3 221.873   3
 -10   1  10 18639.9 288.644   3
 -10   1  10 19730.4 375.007   3
 -10   2 -18 27099.3 590.242   1
 -10   2 -18 25382.2 895.287   2
 -10   2 -18 25059.2 1083.39   3
 -10   2 -17 1447.03 212.066   2
 -10   2 -17 1298.28 257.179   3
 -10   2 -17 1363.51 132.986   1
 -10   2 -16 2449.87 273.349   2
 -10   2 -16 2342.35 327.023   3
 -10   2 -16 2464.95 172.429   1
 -10   2 -15 19742.4 907.254   3
 -10   2 -15 21209.4 498.120   1
 -10   2 -14 10505.9 672.585   3
 -10   2 -14 10466.2 343.399   1
 -10   2 -13 11831.8 562.878   2
 -10   2 -13 12992.5 378.594   1
 -10   2 -12 6757.42 508.453   3
 -10   2 -12 3420.13 192.816   1
 -10   2 -11 5341.40 354.906   2
 -10   2 -11 5333.32 440.945   3
 -10   2 -11 5754.06 250.331   1
 -10   2 -10 50938.1 1087.81   2
 -10   2 -10 49097.5 732.964   1
 -10   2 -10 49881.7 1310.60   3
 -10   2  -9 123295. 1171.76   1
 -10   2  -9 119510. 1987.04   3
 -10   2  -8 3093.24 193.377   1
 -10   2  -8 3600.68 346.494   3
 -10   2  -8 3381.86 272.749   2
 -10   2  -7 4394.08 373.298   3
 -10   2  -7 4938.92 245.447   1
 -10   2  -6 13369.6 627.006   3
 -10   2  -6 13294.1 411.089   1
 -10   2  -5 26522.8 881.936   3
 -10   2  -5 28488.1 621.533   1
 -10   2  -4 105418. 1678.76   3
 -10   2  -4 119287. 1324.30   1
 -10   2  -3 63692.4 1027.15   2
 -10   2  -3 61266.8 941.262   1
 -10   2  -2 4433.94 264.204   1
 -10   2  -2 5123.65 290.979   2
 -10   2  -1 4484.22 269.915   1
 -10   2  -1 4696.35 276.689   2
 -10   2   0 42695.3 854.880   1
 -10   2   0 39414.6 800.500   2
 -10   2   1 12884.8 493.441   1
 -10   2   1 13251.1 464.081   2
 -10   2   2 25649.4 513.528   3
 -10   2   2 24419.6 694.564   1
 -10   2   3 44180.0 556.732   3
 -10   2   3 41942.8 828.891   2
 -10   2   4 139.587 63.9985   2
 -10   2   4 121.673 18.3018   3
 -10   2   5 166489. 1744.21   2
 -10   2   6 277900. 2318.77   2
 -10   2   8 4050.59 292.798   2
 -10   2   9 5417.23 342.447   2
 -10   2  10 2155.50 222.495   2
 -10   3 -17 548.666 86.8048   1
 -10   3 -17 624.106 151.277   2
 -10   3 -17 444.303 173.660   3
 -10   3 -16 3716.46 204.969   1
 -10   3 -16 3405.37 322.076   2
 -10   3 -16 3408.91 386.037   3
 -10   3 -15 4772.38 228.444   1
 -10   3 -15 5554.27 398.193   2
 -10   3 -15 5009.49 457.252   3
 -10   3 -14 19806.3 455.947   1
 -10   3 -14 21044.0 763.644   2
 -10   3 -14 21464.1 947.033   3
 -10   3 -13 43131.5 1076.23   2
 -10   3 -13 43355.2 1334.71   3
 -10   3 -12 17189.9 658.239   2
 -10   3 -12 19230.6 451.724   1
 -10   3 -11 9904.50 318.066   1
 -10   3 -11 9682.49 600.381   3
 -10   3 -10 3753.49 296.469   2
 -10   3 -10 3936.75 377.607   3
 -10   3 -10 3785.52 199.896   1
 -10   3  -9 2892.56 260.849   2
 -10   3  -9 3027.22 325.127   3
 -10   3  -9 2942.93 189.014   1
 -10   3  -8 4074.02 213.537   1
 -10   3  -8 4238.19 371.688   3
 -10   3  -8 4203.41 303.984   2
 -10   3  -7 7374.02 295.899   1
 -10   3  -7 7959.59 497.028   3
 -10   3  -7 8272.56 412.225   2
 -10   3  -6 1250.18 200.216   3
 -10   3  -6 1443.32 137.954   1
 -10   3  -5 3293.38 299.091   3
 -10   3  -5 3493.22 217.646   1
 -10   3  -4 16244.4 627.105   3
 -10   3  -4 15611.8 459.668   1
 -10   3  -3 10414.1 480.033   3
 -10   3  -3 6556.43 319.679   1
 -10   3  -2 366.304 96.1187   3
 -10   3  -2 288.349 75.7596   1
 -10   3  -2 204.930 70.1130   2
 -10   3  -1 7976.83 381.811   3
 -10   3  -1 7859.66 360.266   1
 -10   3  -1 7715.92 352.693   2
 -10   3   0 2802.19 226.347   1
 -10   3   0 2874.36 216.271   2
 -10   3   1 20274.6 624.595   1
 -10   3   1 19529.9 559.572   2
 -10   3   1 18673.3 462.717   3
 -10   3   2 11246.1 472.053   1
 -10   3   2 10356.7 410.478   2
 -10   3   2 10715.6 303.727   3
 -10   3   3 18681.0 558.206   2
 -10   3   3 20453.8 651.297   1
 -10   3   4 7493.42 355.394   2
 -10   3   5 6062.22 327.115   2
 -10   3   6 66614.7 1093.44   2
 -10   3   7 37384.2 842.485   2
 -10   3   9 1466.84 181.515   2
 -10   3  10 756.617 140.315   2
 -10   3  11 3128.57 270.345   2
 -10   4 -16 35761.1 609.084   1
 -10   4 -16 33877.9 1006.33   2
 -10   4 -16 33382.7 1162.69   3
 -10   4 -15 44955.9 670.565   1
 -10   4 -15 48708.8 1191.20   2
 -10   4 -15 47169.1 1366.59   3
 -10   4 -14 9641.60 306.333   1
 -10   4 -14 9775.51 524.763   2
 -10   4 -14 9540.42 623.214   3
 -10   4 -13 20578.4 453.050   1
 -10   4 -13 21509.1 770.935   2
 -10   4 -13 20210.9 881.200   3
 -10   4 -12 35347.6 981.636   2
 -10   4 -12 37532.1 1171.66   3
 -10   4 -11 21996.5 465.886   1
 -10   4 -10 4124.08 384.819   3
 -10   4 -10 3444.74 291.379   2
 -10   4 -10 3733.03 202.238   1
 -10   4  -9 27805.3 956.928   3
 -10   4  -9 29471.7 552.420   1
 -10   4  -8 43992.3 692.947   1
 -10   4  -8 44649.8 993.131   2
 -10   4  -8 42595.6 1138.45   3
 -10   4  -7 2110.18 159.120   1
 -10   4  -7 1880.32 205.641   2
 -10   4  -7 1996.36 244.937   3
 -10   4  -6 18285.8 468.520   1
 -10   4  -6 17838.5 696.502   3
 -10   4  -5 24077.8 549.317   1
 -10   4  -5 27196.9 831.616   3
 -10   4  -4 6450.29 302.876   1
 -10   4  -4 6413.52 398.523   3
 -10   4  -3 37080.9 746.729   1
 -10   4  -3 40251.6 929.418   3
 -10   4  -2 65636.5 1014.54   1
 -10   4  -2 65863.0 1113.23   3
 -10   4  -1 32315.2 735.210   2
 -10   4  -1 31856.8 718.244   3
 -10   4   0 10252.4 433.019   1
 -10   4   0 10562.5 417.911   2
 -10   4   1 29474.4 751.304   1
 -10   4   1 29073.1 687.434   2
 -10   4   1 29571.7 565.448   3
 -10   4   2 26089.7 650.813   2
 -10   4   3 47969.0 881.678   2
 -10   4   4 27721.5 675.460   2
 -10   4   5 13712.1 486.501   2
 -10   4   6 2238.81 203.353   2
 -10   4   7 4954.68 308.722   2
 -10   4   9 2098.93 209.375   2
 -10   4  10 140.389 70.2531   2
 -10   4  11 705.436 134.298   2
 -10   5 -16 36499.5 587.091   1
 -10   5 -16 34040.8 1026.22   2
 -10   5 -16 37024.4 1218.25   3
 -10   5 -15 178678. 1307.11   1
 -10   5 -15 164704. 2242.69   2
 -10   5 -14 119728. 1049.11   1
 -10   5 -14 117911. 2132.33   3
 -10   5 -13 11980.6 574.325   2
 -10   5 -13 12799.8 698.612   3
 -10   5 -13 12721.3 335.516   1
 -10   5 -12 12658.8 589.722   2
 -10   5 -12 13227.0 691.546   3
 -10   5 -12 14781.1 373.721   1
 -10   5 -11 1223.47 191.117   2
 -10   5 -11 966.971 97.6054   1
 -10   5 -10 4632.92 394.397   3
 -10   5 -10 3609.27 191.830   1
 -10   5  -9 4989.11 341.212   2
 -10   5  -9 5121.66 406.888   3
 -10   5  -9 4911.72 225.723   1
 -10   5  -8 27592.2 543.036   1
 -10   5  -8 29166.5 925.758   3
 -10   5  -7 753.791 96.5941   1
 -10   5  -7 659.935 148.002   3
 -10   5  -7 618.933 130.377   2
 -10   5  -6 107350. 1521.95   2
 -10   5  -6 110427. 1157.44   1
 -10   5  -5 220831. 2324.02   3
 -10   5  -5 210081. 1667.88   1
 -10   5  -4 51988.2 1094.21   3
 -10   5  -4 46641.9 802.351   1
 -10   5  -3 17123.6 591.451   3
 -10   5  -3 15204.9 482.631   1
 -10   5  -2 65862.9 1116.69   3
 -10   5  -2 68682.6 1055.12   1
 -10   5  -1 5575.66 304.829   3
 -10   5  -1 5841.58 320.158   1
 -10   5  -1 6175.00 320.360   2
 -10   5   0 28587.1 755.958   1
 -10   5   0 31442.0 722.265   2
 -10   5   1 4180.52 264.295   2
 -10   5   2 5448.92 302.251   2
 -10   5   3 1362.93 154.298   2
 -10   5   4 419.386 91.1229   2
 -10   5   5 311.102 82.3454   2
 -10   5   6 23301.5 640.253   2
 -10   5   7 66087.6 1088.23   2
 -10   5   8 11728.0 472.295   2
 -10   5  10 47116.6 975.651   2
 -10   5  11 17604.8 614.459   2
 -10   6 -15 66179.0 1621.38   3
 -10   6 -15 63857.3 712.982   1
 -10   6 -14 80926.6 1762.46   3
 -10   6 -14 77119.5 1501.62   2
 -10   6 -13 36746.7 1175.05   3
 -10   6 -13 35759.0 1010.29   2
 -10   6 -12 1075.79 178.903   2
 -10   6 -12 1023.97 207.724   3
 -10   6 -12 1104.41 97.5648   1
 -10   6 -11 4131.68 335.727   2
 -10   6 -11 3897.29 372.140   3
 -10   6 -11 4443.95 197.095   1
 -10   6 -10 3255.90 178.419   1
 -10   6  -9 12393.6 556.141   2
 -10   6  -9 12446.0 343.277   1
 -10   6  -8 2724.12 174.019   1
 -10   6  -8 2744.52 294.665   3
 -10   6  -8 2975.27 266.088   2
 -10   6  -7 82.1954 41.7154   1
 -10   6  -7 83.9767 81.6678   3
 -10   6  -7 62.5908 62.1036   2
 -10   6  -6 36631.4 889.036   2
 -10   6  -6 37429.8 999.114   3
 -10   6  -6 36992.7 696.520   1
 -10   6  -5 131228. 1626.16   2
 -10   6  -5 138034. 1858.34   3
 -10   6  -4 79512.6 1327.56   3
 -10   6  -4 84687.1 1102.10   1
 -10   6  -3 1028.91 155.545   3
 -10   6  -3 1020.53 132.436   1
 -10   6  -2 21114.3 589.149   1
 -10   6   0 80502.8 1145.67   2
 -10   6   1 109475. 1346.67   2
 -10   6   2 28980.9 684.336   2
 -10   6   3 16106.6 512.028   2
 -10   6   4 10659.1 418.840   2
 -10   6   5 11149.0 433.110   2
 -10   6   6 2837.79 223.802   2
 -10   6   7 38686.6 829.757   2
 -10   6   8 5092.67 310.026   2
 -10   6   9 66110.6 1133.62   2
 -10   6  11 81793.7 1326.34   2
 -10   7 -14 4695.72 378.121   2
 -10   7 -14 4647.67 425.669   3
 -10   7 -14 3946.36 158.678   1
 -10   7 -13 252.581 108.413   2
 -10   7 -13 235.294 116.487   3
 -10   7 -13 252.008 44.2643   1
 -10   7 -12 370.649 116.841   2
 -10   7 -12 406.856 141.200   3
 -10   7 -12 377.907 54.5732   1
 -10   7 -11 3512.43 356.361   3
 -10   7 -11 2734.45 279.856   2
 -10   7 -10 5341.53 431.813   3
 -10   7 -10 5359.53 378.416   2
 -10   7  -9 22073.6 461.348   1
 -10   7  -8 11989.4 349.445   1
 -10   7  -8 11304.5 586.865   3
 -10   7  -8 10965.1 511.871   2
 -10   7  -7 22652.4 511.001   1
 -10   7  -7 23086.6 821.025   3
 -10   7  -7 22089.6 711.475   2
 -10   7  -6 2248.71 168.040   1
 -10   7  -6 2349.10 256.174   3
 -10   7  -6 2225.63 230.299   2
 -10   7  -5 1076.99 122.656   1
 -10   7  -5 1326.23 177.984   2
 -10   7   1 30469.8 711.338   2
 -10   7   2 11947.2 438.875   2
 -10   7   3 615.702 109.783   2
 -10   7   4 1210.82 145.668   2
 -10   7   5 265.364 77.0903   2
 -10   7   6 2096.47 191.877   2
 -10   7   7 38858.5 809.417   2
 -10   7   8 21116.0 617.838   2
 -10   7   9 8007.94 388.680   2
 -10   7  10 82300.7 1271.56   2
 -10   8 -13 15757.8 244.915   1
 -10   8 -13 19471.1 759.760   2
 -10   8 -12 3033.79 125.797   1
 -10   8 -12 3781.17 332.985   2
 -10   8 -11 39141.5 492.732   1
 -10   8 -11 41114.1 1071.39   2
 -10   8 -10 22542.0 782.601   2
 -10   8  -9 15715.8 640.197   2
 -10   8  -7 15339.4 596.291   2
 -10   8  -6 8714.35 447.550   2
 -10   8  -5 27914.9 781.695   2
 -10   8  -4 27985.3 764.529   2
 -10   8   2 4501.88 270.812   2
 -10   8   3 10454.9 408.079   2
 -10   8   4 8179.92 371.221   2
 -10   8   5 4948.05 289.608   2
 -10   8   6 8563.96 379.504   2
 -10   8   7 12187.3 481.490   2
 -10   8   8 21962.0 619.469   2
 -10   8   9 7150.03 367.354   2
 -10   8  10 765.765 125.050   2
 -10   9 -12 4544.42 372.538   2
 -10   9 -11 111207. 1771.30   2
 -10   9 -10 117388. 1812.75   2
 -10   9  -9 18221.9 695.282   2
 -10   9  -7 7351.63 420.752   2
 -10   9  -6 11392.0 524.442   2
 -10   9  -5 5947.17 374.819   2
 -10   9  -4 23395.6 719.109   2
 -10   9   3 11228.7 419.813   2
 -10   9   4 1743.84 173.137   2
 -10   9   5 5739.83 312.104   2
 -10   9   6 2187.36 194.553   2
 -10   9   7 6034.23 325.228   2
 -10   9   8 2802.75 224.577   2
 -10   9   9 4464.48 286.080   2
 -10   9  10 28166.8 730.334   2
 -10   9  11 30303.0 769.060   2
 -10  10 -10 145401. 2036.13   2
 -10  10  -9 65995.0 1354.28   2
 -10  10  -8 515.202 123.512   2
 -10  10  -6 2077.33 232.502   2
 -10  10  -5 10021.6 487.110   2
 -10  10  -4 766.863 139.233   2
 -10  10  -3 1221.75 163.377   2
 -10  10   4 30082.5 702.058   2
 -10  10   5 85600.4 1173.13   2
 -10  10   6 28007.8 677.954   2
 -10  10   7 10615.7 425.021   2
 -10  10   8 3225.15 240.886   2
 -10  10   9 2740.00 229.701   2
 -10  10  10 1945.17 196.179   2
 -10  11  -9 4785.98 372.884   2
 -10  11  -8 1981.58 241.983   2
 -10  11  -6 1934.00 226.293   2
 -10  11  -5 2002.31 225.023   2
 -10  11  -4 1373.88 193.446   2
 -10  11  -3 17751.7 623.644   2
 -10  11   5 66807.9 1039.33   2
 -10  11   6 30607.0 704.251   2
 -10  11   7 1939.96 184.236   2
 -10  11   8 3321.44 241.601   2
 -10  11   9 3757.55 258.153   2
 -10  11  10 1763.40 182.871   2
 -10  12  -7 2487.15 266.046   2
 -10  12  -5 5786.78 391.442   2
 -10  12  -4 10554.1 507.127   2
 -10  12  -3 28666.2 801.260   2
 -10  12   7 13557.6 472.297   2
 -10  12   8 3717.19 301.374   3
 -10  12   8 3729.36 251.985   2
 -10  12   9 610.175 148.458   1
 -10  12   9 745.455 134.077   3
 -10  12   9 729.845 117.744   2
 -10  13  -4 2680.26 265.108   2
 -10  13  -3 8962.90 460.508   2
 -10  13  -2 4203.06 305.233   2
 -10  13   6 20282.7 790.006   3
 -10  13   7 21375.2 765.525   1
 -10  13   7 22509.2 803.324   3
 -10  13   8 4240.01 357.983   1
 -10  13   8 5063.28 380.289   3
 -10  13   8 5276.49 293.817   2
 -10  14  -3 978.311 161.491   2
 -10  14  -2 1358.81 181.793   2
 -10  14   5 9221.85 563.148   3
 -10  14   6 9648.57 501.207   1
 -10  14   6 9044.08 546.015   3
  -9 -15 -14 408.269 139.226   3
  -9 -15 -14 350.773 91.6924   1
  -9 -15 -13 5231.39 431.009   3
  -9 -15 -13 4709.89 301.155   1
  -9 -15 -12 88979.2 1715.80   3
  -9 -15 -12 84735.7 1238.11   1
  -9 -15 -11 148625. 1716.39   2
  -9 -15 -11 153160. 1686.95   1
  -9 -15 -10 23798.3 663.582   1
  -9 -15 -10 24572.6 853.476   3
  -9 -15 -10 24855.9 700.468   2
  -9 -15  -9 4039.74 275.728   1
  -9 -15  -9 3865.88 284.004   2
  -9 -15  -9 4050.81 345.813   3
  -9 -15  -8 18334.7 585.168   1
  -9 -15  -8 18589.7 621.568   2
  -9 -15  -8 17758.4 702.611   3
  -9 -15  -7 2202.72 211.208   1
  -9 -15  -7 2953.51 257.330   2
  -9 -14 -16 18580.3 850.273   3
  -9 -14 -16 19037.0 590.283   1
  -9 -14 -15 21216.5 877.948   3
  -9 -14 -15 19405.8 594.533   1
  -9 -14 -14 2133.79 279.129   3
  -9 -14 -14 2201.20 202.813   1
  -9 -14 -13 847.579 187.185   3
  -9 -14 -13 944.211 137.691   1
  -9 -14 -12 374.193 122.173   3
  -9 -14 -12 303.149 82.7172   1
  -9 -14 -11 5013.11 402.281   3
  -9 -14 -11 4955.34 309.357   2
  -9 -14 -11 5024.13 302.546   1
  -9 -14 -10 9492.58 540.811   3
  -9 -14 -10 8729.84 416.209   2
  -9 -14 -10 8174.47 387.178   1
  -9 -14  -9 2472.15 216.380   1
  -9 -14  -9 2921.30 246.804   2
  -9 -14  -8 2399.22 208.336   1
  -9 -14  -8 2305.87 255.884   3
  -9 -14  -8 2686.38 236.668   2
  -9 -14  -7 2266.82 211.573   1
  -9 -14  -7 2863.27 246.082   2
  -9 -14  -7 2810.66 285.014   3
  -9 -14  -6 2676.09 227.614   1
  -9 -14  -6 3152.56 263.868   2
  -9 -14  -6 3228.36 308.563   3
  -9 -14  -5 4770.52 302.172   1
  -9 -14  -5 4622.82 356.973   3
  -9 -14  -4 1289.35 166.845   1
  -9 -14  -4 1562.33 190.384   2
  -9 -14  -4 1818.47 232.208   3
  -9 -13 -18 10105.0 674.419   3
  -9 -13 -18 9677.98 430.336   1
  -9 -13 -17 731.999 186.396   3
  -9 -13 -16 6293.06 502.446   3
  -9 -13 -16 6284.31 334.463   1
  -9 -13 -15 38053.5 1186.40   3
  -9 -13 -15 38803.7 833.060   1
  -9 -13 -14 18243.6 804.420   3
  -9 -13 -14 20023.2 595.334   1
  -9 -13 -13 6904.80 487.458   3
  -9 -13 -13 7503.60 366.070   1
  -9 -13 -12 7791.39 499.159   3
  -9 -13 -12 7606.67 363.045   1
  -9 -13 -11 30554.4 967.480   3
  -9 -13 -11 31739.5 767.213   2
  -9 -13 -11 30273.8 721.580   1
  -9 -13 -10 19976.1 772.526   3
  -9 -13 -10 18771.0 597.190   2
  -9 -13 -10 18735.3 570.399   1
  -9 -13  -9 7204.02 374.585   2
  -9 -13  -9 5544.40 316.466   1
  -9 -13  -8 13756.5 608.281   3
  -9 -13  -8 13530.6 485.944   1
  -9 -13  -8 14115.4 519.510   2
  -9 -13  -7 4070.70 270.794   1
  -9 -13  -7 4505.86 342.714   3
  -9 -13  -7 4580.70 302.001   2
  -9 -13  -6 529.264 109.151   1
  -9 -13  -6 753.941 151.996   3
  -9 -13  -6 726.142 127.232   2
  -9 -13  -5 10050.1 428.325   1
  -9 -13  -5 9616.02 503.770   3
  -9 -13  -5 9100.10 432.773   2
  -9 -13  -4 6048.79 335.904   1
  -9 -13  -4 5785.71 392.638   3
  -9 -13  -3 26453.9 703.693   1
  -9 -13  -3 25489.4 806.588   3
  -9 -13  -2 41581.6 1034.87   3
  -9 -13  -2 40522.1 949.618   2
  -9 -12 -19 9054.83 643.953   3
  -9 -12 -19 9497.67 432.526   1
  -9 -12 -18 28751.9 1120.75   3
  -9 -12 -18 27017.1 720.689   1
  -9 -12 -17 100909. 2057.56   3
  -9 -12 -17 102125. 1397.55   1
  -9 -12 -16 30557.6 1099.05   3
  -9 -12 -15 1983.17 285.094   3
  -9 -12 -15 2240.49 200.088   1
  -9 -12 -14 23343.1 912.037   3
  -9 -12 -14 27198.3 683.997   1
  -9 -12 -13 7135.99 498.552   3
  -9 -12 -13 7130.46 353.607   1
  -9 -12 -12 10516.3 585.688   3
  -9 -12 -12 8220.13 372.143   1
  -9 -12 -11 15974.4 705.074   3
  -9 -12 -11 15945.3 516.427   1
  -9 -12 -10 40574.6 1091.16   3
  -9 -12 -10 42046.6 877.722   2
  -9 -12  -9 6362.88 433.280   3
  -9 -12  -9 6124.30 340.658   2
  -9 -12  -9 5118.60 300.119   1
  -9 -12  -8 117920. 1793.07   3
  -9 -12  -8 120666. 1484.33   2
  -9 -12  -7 113968. 1405.40   1
  -9 -12  -7 114658. 1460.76   2
  -9 -12  -6 13851.7 494.464   1
  -9 -12  -6 13059.8 566.226   3
  -9 -12  -6 14306.9 518.887   2
  -9 -12  -5 35201.7 931.774   3
  -9 -12  -5 34369.1 814.191   2
  -9 -12  -4 45093.4 898.237   1
  -9 -12  -4 45958.6 1062.63   3
  -9 -12  -4 45599.8 957.690   2
  -9 -12  -3 14069.6 578.208   3
  -9 -12  -3 14094.4 511.259   1
  -9 -12  -2 6806.21 410.129   3
  -9 -12  -2 6458.24 375.003   2
  -9 -12  -2 7017.44 376.417   1
  -9 -12  -1 13025.5 563.655   3
  -9 -12  -1 13514.0 549.178   2
  -9 -12  -1 13907.4 524.129   1
  -9 -12   0 18056.2 663.729   3
  -9 -12   0 17214.4 598.336   1
  -9 -11 -19 444.148 99.7748   1
  -9 -11 -19 340.183 144.448   3
  -9 -11 -18 13846.7 512.410   1
  -9 -11 -18 13037.7 754.100   3
  -9 -11 -17 119712. 1484.73   1
  -9 -11 -17 121119. 2266.61   3
  -9 -11 -16 130639. 1538.85   1
  -9 -11 -16 129785. 2258.63   3
  -9 -11 -15 18142.2 828.448   3
  -9 -11 -15 19143.4 568.006   1
  -9 -11 -14 12982.2 698.815   3
  -9 -11 -13 10334.5 596.764   3
  -9 -11 -13 10232.6 418.920   1
  -9 -11 -12 13663.9 669.031   3
  -9 -11 -12 11174.0 426.842   1
  -9 -11 -11 2676.40 213.993   1
  -9 -11 -11 3793.54 350.320   3
  -9 -11 -10 137.794 62.7441   2
  -9 -11 -10 100.395 60.9830   1
  -9 -11  -9 3431.78 248.768   2
  -9 -11  -9 3494.05 242.501   1
  -9 -11  -8 109721. 1393.86   2
  -9 -11  -8 109958. 1344.51   1
  -9 -11  -7 214814. 1979.13   2
  -9 -11  -7 220909. 1922.27   1
  -9 -11  -6 64305.7 1078.54   2
  -9 -11  -6 66872.9 1055.62   1
  -9 -11  -5 65.0022 53.2336   2
  -9 -11  -5 34.8487 48.7681   1
  -9 -11  -4 17091.7 569.928   2
  -9 -11  -4 17811.5 553.092   1
  -9 -11  -3 1822.71 187.038   1
  -9 -11  -3 2005.72 201.704   2
  -9 -11  -2 9499.19 432.335   1
  -9 -11  -1 9177.68 446.633   2
  -9 -11  -1 9404.07 425.734   1
  -9 -11   0 5561.84 347.754   2
  -9 -11   0 4066.02 296.949   1
  -9 -11   1 6711.95 396.235   3
  -9 -11   1 7343.74 403.850   2
  -9 -11   1 6005.96 351.036   1
  -9 -11   2 21855.5 710.699   3
  -9 -11   2 22955.6 725.666   2
  -9 -11   2 23054.2 702.698   1
  -9 -10 -20 10304.7 531.940   2
  -9 -10 -20 10318.6 712.366   3
  -9 -10 -20 9741.81 433.187   1
  -9 -10 -19 3774.33 423.587   3
  -9 -10 -19 3792.62 268.528   1
  -9 -10 -18 3706.05 305.969   2
  -9 -10 -18 3273.45 388.838   3
  -9 -10 -18 3783.63 266.353   1
  -9 -10 -17 23320.8 995.622   3
  -9 -10 -17 22608.5 641.970   1
  -9 -10 -16 42090.7 1299.53   3
  -9 -10 -16 39860.9 832.241   1
  -9 -10 -15 12995.3 704.933   3
  -9 -10 -15 12768.1 458.811   1
  -9 -10 -14 4364.21 268.988   1
  -9 -10 -14 4189.81 404.139   3
  -9 -10 -13 31721.6 1045.34   3
  -9 -10 -12 26216.4 638.079   1
  -9 -10 -11 5357.15 292.698   1
  -9 -10 -10 367.782 117.744   3
  -9 -10 -10 269.737 78.7556   2
  -9 -10  -9 51.4181 63.9205   3
  -9 -10  -9 50.9596 47.4027   2
  -9 -10  -8 2627.96 269.905   3
  -9 -10  -8 2740.37 219.919   2
  -9 -10  -7 35700.6 951.764   3
  -9 -10  -7 35965.4 792.438   2
  -9 -10  -6 63437.0 1221.00   3
  -9 -10  -6 67081.7 1093.36   2
  -9 -10  -5 6924.51 397.421   3
  -9 -10  -5 7164.04 359.931   2
  -9 -10  -4 2912.08 232.277   2
  -9 -10  -4 2815.45 254.737   3
  -9 -10  -3 3923.67 271.839   2
  -9 -10  -3 4201.40 310.599   3
  -9 -10  -2 11680.4 477.617   2
  -9 -10  -2 12033.5 514.386   3
  -9 -10  -1 43719.9 968.304   3
  -9 -10   0 21372.5 658.816   2
  -9 -10   0 20418.8 632.407   1
  -9 -10   0 20421.5 660.163   3
  -9 -10   1 4405.31 312.363   2
  -9 -10   1 3751.04 279.210   1
  -9 -10   1 4911.23 323.018   3
  -9 -10   2 1147.02 165.994   2
  -9 -10   2 954.643 148.865   1
  -9 -10   2 1081.75 158.807   3
  -9 -10   3 4165.82 302.437   1
  -9 -10   3 3908.48 303.169   2
  -9  -9 -20 25251.5 823.244   2
  -9  -9 -20 26684.6 712.364   1
  -9  -9 -19 1892.94 311.247   3
  -9  -9 -19 1806.91 186.909   1
  -9  -9 -18 9365.63 650.380   3
  -9  -9 -18 10460.3 435.410   1
  -9  -9 -17 205.504 78.7697   2
  -9  -9 -17 158.671 115.298   3
  -9  -9 -17 261.145 74.4194   1
  -9  -9 -16 13752.1 548.528   2
  -9  -9 -16 13920.3 484.983   1
  -9  -9 -15 19449.6 884.108   3
  -9  -9 -15 19797.9 563.645   1
  -9  -9 -14 3454.15 236.997   1
  -9  -9 -12 12386.5 648.655   3
  -9  -9 -11 46894.4 1185.33   3
  -9  -9 -10 28632.0 922.566   3
  -9  -9  -9 34538.3 768.554   2
  -9  -9  -9 33227.9 730.206   1
  -9  -9  -9 32470.5 944.913   3
  -9  -9  -8 13030.8 439.514   1
  -9  -9  -8 11494.2 447.803   2
  -9  -9  -8 12558.9 573.925   3
  -9  -9  -7 27409.1 641.557   1
  -9  -9  -7 25801.3 666.587   2
  -9  -9  -7 27269.0 822.902   3
  -9  -9  -6 8869.99 373.546   1
  -9  -9  -6 9067.95 395.047   2
  -9  -9  -6 9625.66 473.772   3
  -9  -9  -5 2865.83 223.050   1
  -9  -9  -5 3543.20 250.596   2
  -9  -9  -4 1249.71 166.629   3
  -9  -9  -4 864.733 123.911   1
  -9  -9  -4 1062.03 146.325   2
  -9  -9  -3 554.648 109.373   2
  -9  -9  -3 629.181 124.353   3
  -9  -9  -3 465.245 98.0537   1
  -9  -9  -2 1866.95 203.648   3
  -9  -9  -2 1528.84 172.786   2
  -9  -9  -1 2180.41 215.138   3
  -9  -9  -1 1996.93 203.282   2
  -9  -9   0 1932.96 201.830   3
  -9  -9   1 24909.0 700.384   3
  -9  -9   1 25343.4 700.476   1
  -9  -9   1 25614.5 723.892   2
  -9  -9   2 34726.0 839.076   3
  -9  -9   2 36824.4 872.271   1
  -9  -9   2 35558.9 862.263   2
  -9  -9   3 18161.9 611.957   3
  -9  -9   3 19339.9 634.644   1
  -9  -9   3 19410.3 649.489   2
  -9  -9   4 70.9354 61.9690   3
  -9  -9   4 57.7566 70.6926   1
  -9  -9   4 55.6308 61.4278   2
  -9  -8 -20 4832.39 300.679   1
  -9  -8 -20 5311.44 381.736   2
  -9  -8 -20 5069.14 505.867   3
  -9  -8 -19 1155.39 151.529   1
  -9  -8 -19 1310.76 193.235   2
  -9  -8 -19 1185.67 248.471   3
  -9  -8 -18 20071.4 609.230   1
  -9  -8 -18 22739.9 1008.09   3
  -9  -8 -17 8287.01 378.582   1
  -9  -8 -17 8410.39 606.231   3
  -9  -8 -17 8937.43 467.832   2
  -9  -8 -16 19537.5 565.627   1
  -9  -8 -16 18018.9 862.076   3
  -9  -8 -16 19640.3 664.499   2
  -9  -8 -15 42395.3 816.875   1
  -9  -8 -15 42140.2 948.015   2
  -9  -8 -12 83309.3 1659.41   3
  -9  -8 -12 85817.3 1137.74   1
  -9  -8 -11 3104.10 214.476   1
  -9  -8 -11 3353.96 332.466   3
  -9  -8 -10 39564.1 1092.17   3
  -9  -8  -9 43828.6 859.700   2
  -9  -8  -9 42290.1 793.079   1
  -9  -8  -8 15950.7 513.096   2
  -9  -8  -8 15383.5 636.727   3
  -9  -8  -8 16120.9 482.214   1
  -9  -8  -7 18373.2 667.906   3
  -9  -8  -7 18422.2 554.203   2
  -9  -8  -7 18679.9 521.890   1
  -9  -8  -6 61351.0 1203.09   3
  -9  -8  -6 59690.4 950.361   1
  -9  -8  -5 12247.2 519.876   3
  -9  -8  -5 11125.3 434.666   2
  -9  -8  -4 48433.4 997.262   3
  -9  -8  -4 49354.5 911.344   2
  -9  -8  -4 48598.4 879.579   1
  -9  -8  -3 100722. 1298.85   1
  -9  -8  -3 97039.3 1300.74   2
  -9  -8  -2 21890.6 664.325   3
  -9  -8  -2 20751.3 601.993   2
  -9  -8  -2 20787.0 599.480   1
  -9  -8  -1 7780.94 383.679   2
  -9  -8  -1 7860.29 385.947   3
  -9  -8  -1 8186.59 378.458   1
  -9  -8   0 36105.1 818.554   3
  -9  -8   1 28698.2 738.337   3
  -9  -8   2 19648.6 633.676   2
  -9  -8   2 13209.0 497.811   3
  -9  -8   3 38330.6 906.390   2
  -9  -8   3 40163.7 873.714   3
  -9  -8   3 37031.3 868.207   1
  -9  -8   4 22080.1 701.464   2
  -9  -8   4 22667.4 705.904   1
  -9  -8   4 20449.7 636.653   3
  -9  -8   5 3154.49 272.476   2
  -9  -8   5 2789.52 244.744   3
  -9  -7 -20 3467.42 254.095   1
  -9  -7 -20 4386.91 355.542   2
  -9  -7 -20 3891.94 445.803   3
  -9  -7 -19 1340.80 161.213   1
  -9  -7 -19 1472.08 208.560   2
  -9  -7 -19 1819.36 306.460   3
  -9  -7 -18 7359.20 583.772   3
  -9  -7 -18 7212.82 355.572   1
  -9  -7 -17 8039.21 592.166   3
  -9  -7 -17 7951.13 367.864   1
  -9  -7 -16 10306.2 654.650   3
  -9  -7 -16 10841.8 510.146   2
  -9  -7 -15 20413.8 674.708   2
  -9  -7 -14 1888.89 273.741   3
  -9  -7 -14 1829.89 201.228   2
  -9  -7 -14 1645.37 158.861   1
  -9  -7 -13 170947. 1618.63   1
  -9  -7 -12 289081. 2068.08   1
  -9  -7 -12 288663. 3181.60   3
  -9  -7 -11 86714.6 1120.53   1
  -9  -7 -11 90509.5 1707.70   3
  -9  -7 -10 5113.43 273.643   1
  -9  -7 -10 5100.71 390.401   3
  -9  -7  -9 24833.2 840.343   3
  -9  -7  -8 26034.9 659.644   2
  -9  -7  -8 27485.8 857.307   3
  -9  -7  -7 5471.15 372.593   3
  -9  -7  -7 4767.78 281.402   2
  -9  -7  -6 10070.2 483.465   3
  -9  -7  -6 9867.88 405.863   2
  -9  -7  -6 10207.2 382.110   1
  -9  -7  -5 2617.19 212.490   2
  -9  -7  -5 2002.58 183.623   1
  -9  -7  -4 68341.9 1183.49   3
  -9  -7  -4 71050.0 1045.95   1
  -9  -7  -3 315985. 2322.18   2
  -9  -7  -3 292697. 2399.69   3
  -9  -7  -2 174881. 1718.46   2
  -9  -7  -2 171683. 1727.27   1
  -9  -7  -1 12403.6 475.305   3
  -9  -7  -1 12899.8 472.212   1
  -9  -7  -1 12816.7 476.913   2
  -9  -7   0 21741.7 624.305   3
  -9  -7   0 22636.9 640.623   1
  -9  -7   0 21766.4 647.083   2
  -9  -7   1 26696.2 717.442   1
  -9  -7   1 28685.0 709.945   3
  -9  -7   2 3145.08 242.991   3
  -9  -7   2 3160.40 258.355   2
  -9  -7   3 11206.7 445.898   3
  -9  -7   3 11240.6 481.579   2
  -9  -7   4 1924.66 189.557   3
  -9  -7   4 1260.73 176.426   1
  -9  -7   4 1838.99 206.871   2
  -9  -7   5 9505.87 423.410   3
  -9  -7   5 9748.62 470.786   2
  -9  -7   6 8224.85 400.369   3
  -9  -7   6 8573.49 458.761   1
  -9  -7   6 8690.42 448.851   2
  -9  -6 -20 6178.63 428.164   2
  -9  -6 -20 5438.37 519.272   3
  -9  -6 -20 6045.85 329.210   1
  -9  -6 -19 350.415 116.960   2
  -9  -6 -19 309.905 81.7196   1
  -9  -6 -19 290.192 154.601   3
  -9  -6 -18 6879.74 429.415   2
  -9  -6 -18 6805.78 562.585   3
  -9  -6 -18 6553.28 333.733   1
  -9  -6 -17 7857.35 597.106   3
  -9  -6 -16 27548.9 807.717   2
  -9  -6 -16 25988.2 1035.75   3
  -9  -6 -15 22140.4 710.927   2
  -9  -6 -15 20721.2 557.203   1
  -9  -6 -14 2124.60 292.009   3
  -9  -6 -14 2337.97 231.537   2
  -9  -6 -14 2324.30 183.820   1
  -9  -6 -13 61247.9 1130.31   2
  -9  -6 -13 56280.0 899.415   1
  -9  -6 -12 122866. 1317.15   1
  -9  -6 -12 121316. 2071.13   3
  -9  -6 -11 89478.1 1690.30   3
  -9  -6 -11 79867.3 1060.32   1
  -9  -6 -10 905.739 179.154   3
  -9  -6 -10 711.982 105.820   1
  -9  -6  -9 38049.3 1048.66   3
  -9  -6  -9 40757.9 753.512   1
  -9  -6  -8 18069.8 543.499   2
  -9  -6  -8 18472.2 496.892   1
  -9  -6  -7 7979.03 363.440   2
  -9  -6  -7 7173.95 309.027   1
  -9  -6  -6 5707.76 366.708   3
  -9  -6  -6 5325.34 296.233   2
  -9  -6  -6 5697.46 283.736   1
  -9  -6  -5 2214.29 226.152   3
  -9  -6  -5 2251.34 180.929   1
  -9  -6  -5 2135.00 189.119   2
  -9  -6  -4 10548.2 413.232   2
  -9  -6  -4 11452.7 486.396   3
  -9  -6  -4 11539.3 411.888   1
  -9  -6  -3 90211.5 1206.63   2
  -9  -6  -3 87739.7 1290.68   3
  -9  -6  -3 89867.2 1225.03   1
  -9  -6  -2 171606. 1678.57   2
  -9  -6  -2 168344. 1723.93   3
  -9  -6  -2 173901. 1697.22   1
  -9  -6  -1 31072.7 712.414   3
  -9  -6  -1 31376.6 722.249   1
  -9  -6   0 12810.9 461.297   3
  -9  -6   0 12370.0 463.786   1
  -9  -6   0 12954.6 478.498   2
  -9  -6   1 5909.59 310.473   3
  -9  -6   1 6129.63 343.182   1
  -9  -6   1 5721.11 331.497   2
  -9  -6   2 12463.1 487.985   1
  -9  -6   2 15111.8 498.367   3
  -9  -6   3 71161.8 1064.30   3
  -9  -6   3 59384.0 1100.77   2
  -9  -6   4 28438.1 792.649   1
  -9  -6   4 27918.0 770.283   2
  -9  -6   5 10311.7 417.539   3
  -9  -6   5 9767.23 465.014   2
  -9  -6   6 7537.15 369.766   3
  -9  -6   6 8046.79 427.589   2
  -9  -6   7 15794.7 535.325   3
  -9  -6   7 16254.0 640.523   1
  -9  -6   7 17505.8 637.218   2
  -9  -5 -20 714.744 161.463   2
  -9  -5 -20 701.410 115.068   1
  -9  -5 -20 886.303 224.436   3
  -9  -5 -19 110.449 84.4092   2
  -9  -5 -19 121.915 58.5073   1
  -9  -5 -19 216.476 134.735   3
  -9  -5 -18 9114.29 652.410   3
  -9  -5 -18 8253.22 472.882   2
  -9  -5 -17 53293.1 1513.75   3
  -9  -5 -16 59860.6 949.516   1
  -9  -5 -16 53894.9 1532.36   3
  -9  -5 -15 9487.64 371.435   1
  -9  -5 -15 9909.29 476.627   2
  -9  -5 -14 5165.75 271.543   1
  -9  -5 -14 5096.02 342.131   2
  -9  -5 -14 4773.72 434.871   3
  -9  -5 -13 412.567 83.6809   1
  -9  -5 -13 518.217 113.367   2
  -9  -5 -12 2436.42 186.033   1
  -9  -5 -12 3170.61 256.785   2
  -9  -5 -12 3217.52 342.412   3
  -9  -5 -11 4148.11 385.686   3
  -9  -5 -11 3461.59 216.214   1
  -9  -5 -10 12987.4 641.029   3
  -9  -5 -10 13896.9 432.393   1
  -9  -5  -9 186.260 100.244   3
  -9  -5  -9 176.876 57.1343   1
  -9  -5  -8 6302.12 416.806   3
  -9  -5  -8 5680.03 272.370   1
  -9  -5  -7 58702.2 974.992   2
  -9  -5  -7 57246.8 860.461   1
  -9  -5  -6 23789.4 758.173   3
  -9  -5  -6 24594.2 629.571   2
  -9  -5  -5 19491.1 656.165   3
  -9  -5  -5 20958.3 537.864   1
  -9  -5  -5 20198.1 560.054   2
  -9  -5  -4 6674.68 308.658   1
  -9  -5  -4 6414.13 364.820   3
  -9  -5  -4 6212.88 313.726   2
  -9  -5  -3 17188.8 515.708   1
  -9  -5  -3 17540.4 572.373   3
  -9  -5  -3 17185.3 516.941   2
  -9  -5  -2 3794.05 244.644   1
  -9  -5  -2 3528.09 252.690   3
  -9  -5  -2 3222.79 227.833   2
  -9  -5  -1 323.670 85.2020   1
  -9  -5  -1 428.085 92.6659   3
  -9  -5  -1 462.303 97.1622   2
  -9  -5   0 701.390 109.965   3
  -9  -5   0 620.002 109.829   1
  -9  -5   0 452.453 97.2618   2
  -9  -5   1 696.892 110.062   3
  -9  -5   1 431.231 101.156   1
  -9  -5   1 639.892 115.980   2
  -9  -5   2 2762.12 202.602   3
  -9  -5   2 3138.52 244.115   1
  -9  -5   2 3179.62 242.990   2
  -9  -5   3 5122.84 321.325   1
  -9  -5   3 6289.25 304.778   3
  -9  -5   4 5146.67 279.073   3
  -9  -5   4 5260.10 331.068   2
  -9  -5   5 3414.37 227.979   3
  -9  -5   5 2937.20 253.615   2
  -9  -5   6 9663.30 389.603   3
  -9  -5   6 9169.85 471.649   1
  -9  -5   6 9499.53 455.028   2
  -9  -5   7 11347.0 431.455   3
  -9  -5   7 12376.4 554.898   1
  -9  -5   7 11709.4 516.188   2
  -9  -5   8 58.5421 49.9417   3
  -9  -5   8 19.1971 54.4640   1
  -9  -5   8 64.8059 67.2257   2
  -9  -4 -20 27808.6 904.516   2
  -9  -4 -20 27607.9 688.626   1
  -9  -4 -20 26062.1 1124.22   3
  -9  -4 -19 497.116 134.200   2
  -9  -4 -19 628.554 201.091   3
  -9  -4 -18 26729.8 653.338   1
  -9  -4 -18 25775.2 1077.34   3
  -9  -4 -17 3485.44 307.303   2
  -9  -4 -17 3249.98 225.983   1
  -9  -4 -17 3132.64 376.018   3
  -9  -4 -16 15681.1 479.656   1
  -9  -4 -15 7775.76 328.857   1
  -9  -4 -15 6684.87 393.281   2
  -9  -4 -14 1314.49 239.623   3
  -9  -4 -14 1117.97 167.961   2
  -9  -4 -14 1090.61 126.969   1
  -9  -4 -13 2152.10 172.568   1
  -9  -4 -13 2288.24 228.529   2
  -9  -4 -12 6898.02 498.903   3
  -9  -4 -12 7204.06 302.737   1
  -9  -4 -12 7223.71 390.521   2
  -9  -4 -11 55509.0 1351.91   3
  -9  -4 -11 56133.3 1042.37   2
  -9  -4 -11 52757.8 824.179   1
  -9  -4 -10 4464.63 389.214   3
  -9  -4 -10 4696.63 247.406   1
  -9  -4  -9 41015.2 1118.98   3
  -9  -4  -9 44293.6 750.639   1
  -9  -4  -8 44317.3 1153.06   3
  -9  -4  -8 49425.0 779.562   1
  -9  -4  -7 917.264 164.254   3
  -9  -4  -7 636.908 94.9686   1
  -9  -4  -7 710.712 113.592   2
  -9  -4  -6 54500.3 1159.12   3
  -9  -4  -6 56270.8 943.513   2
  -9  -4  -5 82395.9 1391.71   3
  -9  -4  -5 85202.4 1095.97   1
  -9  -4  -5 85310.5 1152.86   2
  -9  -4  -4 43860.2 850.350   2
  -9  -4  -4 44986.4 953.734   3
  -9  -4  -3 53525.9 903.228   2
  -9  -4  -3 53769.6 1000.03   3
  -9  -4  -2 94936.0 1221.27   2
  -9  -4  -2 93027.1 1277.33   3
  -9  -4  -1 33921.3 735.661   1
  -9  -4  -1 33515.0 733.099   2
  -9  -4  -1 33931.0 763.976   3
  -9  -4   0 3677.97 256.696   1
  -9  -4   0 3688.94 236.138   3
  -9  -4   0 3462.75 238.214   2
  -9  -4   1 28835.2 634.051   3
  -9  -4   1 28603.9 709.742   1
  -9  -4   1 28125.7 689.466   2
  -9  -4   2 15685.1 539.615   1
  -9  -4   2 15380.0 532.098   2
  -9  -4   3 694.307 123.478   2
  -9  -4   3 664.416 124.976   1
  -9  -4   3 762.685 106.385   3
  -9  -4   4 22221.6 544.400   3
  -9  -4   5 27436.4 753.775   2
  -9  -4   5 27219.0 607.973   3
  -9  -4   6 29912.1 797.489   2
  -9  -4   6 29045.8 822.607   1
  -9  -4   7 37098.2 900.386   2
  -9  -4   7 38575.0 741.761   3
  -9  -4   8 12916.5 442.021   3
  -9  -4   9 3463.48 234.438   3
  -9  -4   9 3566.46 291.959   3
  -9  -4   9 3558.83 292.459   2
  -9  -3 -20 41259.2 1116.15   2
  -9  -3 -20 39637.5 1395.85   3
  -9  -3 -19 934.188 176.590   2
  -9  -3 -19 846.702 124.960   1
  -9  -3 -19 1077.23 235.199   3
  -9  -3 -18 50132.1 1169.92   2
  -9  -3 -18 47276.9 852.972   1
  -9  -3 -18 47368.4 1475.14   3
  -9  -3 -17 112102. 1729.41   2
  -9  -3 -17 107273. 1261.75   1
  -9  -3 -16 5206.97 375.394   2
  -9  -3 -16 5426.46 278.780   1
  -9  -3 -16 4700.49 457.194   3
  -9  -3 -15 79.5203 44.7674   1
  -9  -3 -14 6803.82 393.228   2
  -9  -3 -14 7146.64 304.742   1
  -9  -3 -14 7052.57 538.402   3
  -9  -3 -13 23910.7 553.380   1
  -9  -3 -13 24021.7 727.693   2
  -9  -3 -12 10969.5 485.057   2
  -9  -3 -12 9942.57 607.114   3
  -9  -3 -11 28245.0 769.000   2
  -9  -3 -11 26931.9 581.412   1
  -9  -3 -11 26097.6 953.235   3
  -9  -3 -10 8255.69 323.027   1
  -9  -3 -10 7202.41 483.788   3
  -9  -3  -9 143735. 1321.72   1
  -9  -3  -9 128934. 2016.88   3
  -9  -3  -8 443650. 2362.42   1
  -9  -3  -8 476637. 3718.62   3
  -9  -3  -7 203265. 1584.26   1
  -9  -3  -7 198468. 2346.91   3
  -9  -3  -6 2753.01 190.296   1
  -9  -3  -6 2573.33 216.236   2
  -9  -3  -5 38940.8 779.673   2
  -9  -3  -5 40447.9 963.133   3
  -9  -3  -4 40118.1 917.170   3
  -9  -3  -4 41265.1 771.501   1
  -9  -3  -4 39189.8 783.130   2
  -9  -3  -3 11689.8 476.539   3
  -9  -3  -3 8885.50 373.672   2
  -9  -3  -2 12708.8 430.833   1
  -9  -3  -2 11503.9 470.490   3
  -9  -3  -2 11618.1 424.712   2
  -9  -3  -1 13546.1 462.822   1
  -9  -3  -1 12787.3 437.665   2
  -9  -3   0 2807.27 221.801   1
  -9  -3   0 3022.46 220.915   2
  -9  -3   1 153595. 1645.58   1
  -9  -3   1 155961. 1610.95   2
  -9  -3   2 146602. 1355.25   3
  -9  -3   2 154513. 1649.49   2
  -9  -3   3 14688.2 513.962   2
  -9  -3   3 14771.9 538.907   1
  -9  -3   3 15051.2 428.383   3
  -9  -3   4 32903.2 825.725   1
  -9  -3   4 36316.2 645.817   3
  -9  -3   5 46745.3 748.378   3
  -9  -3   6 8648.86 427.039   2
  -9  -3   6 7859.13 429.425   1
  -9  -3   6 7499.27 307.821   3
  -9  -3   7 3877.05 290.353   2
  -9  -3   7 4256.11 325.745   1
  -9  -3   7 4076.79 224.601   3
  -9  -3   8 1808.28 157.343   3
  -9  -3   8 1593.28 171.864   3
  -9  -3   8 1768.31 203.602   2
  -9  -3   9 4058.12 292.362   3
  -9  -3   9 4823.21 338.266   2
  -9  -2 -20 18059.9 753.099   2
  -9  -2 -20 18121.7 548.619   1
  -9  -2 -20 18787.5 963.327   3
  -9  -2 -19 5693.29 411.914   2
  -9  -2 -19 5399.48 292.106   1
  -9  -2 -19 5841.15 537.978   3
  -9  -2 -18 4457.66 357.968   2
  -9  -2 -18 4372.22 259.008   1
  -9  -2 -18 4099.82 442.239   3
  -9  -2 -17 47737.5 1147.63   2
  -9  -2 -17 50026.9 843.782   1
  -9  -2 -17 47788.6 1456.39   3
  -9  -2 -16 31171.9 898.784   2
  -9  -2 -16 30877.4 648.595   1
  -9  -2 -15 1944.46 160.028   1
  -9  -2 -14 5331.58 359.099   2
  -9  -2 -14 5200.38 259.089   1
  -9  -2 -14 5006.19 445.786   3
  -9  -2 -13 12058.8 516.913   2
  -9  -2 -13 11941.2 384.304   1
  -9  -2 -12 19370.6 647.362   2
  -9  -2 -12 19791.3 854.846   3
  -9  -2 -12 20245.0 491.937   1
  -9  -2 -11 16803.0 773.816   3
  -9  -2 -11 17373.0 606.912   2
  -9  -2 -11 18724.9 469.623   1
  -9  -2 -10 9592.04 574.535   3
  -9  -2 -10 10571.0 457.308   2
  -9  -2 -10 10488.5 359.087   1
  -9  -2  -9 42490.0 1191.91   3
  -9  -2  -9 46532.2 729.228   1
  -9  -2  -8 312758. 3028.39   3
  -9  -2  -8 255452. 1815.09   1
  -9  -2  -7 348828. 3126.41   3
  -9  -2  -7 292362. 1955.39   1
  -9  -2  -6 37463.6 987.038   3
  -9  -2  -6 33508.9 653.672   1
  -9  -2  -5 9196.25 385.449   2
  -9  -2  -5 9009.61 335.626   1
  -9  -2  -4 39571.2 733.039   1
  -9  -2  -4 40129.5 945.662   3
  -9  -2  -3 9505.63 383.392   2
  -9  -2  -3 10377.5 460.269   3
  -9  -2  -2 8287.50 355.584   2
  -9  -2  -2 3795.15 266.714   3
  -9  -2  -1 4455.18 268.962   2
  -9  -2  -1 5154.36 284.764   1
  -9  -2  -1 5143.25 301.980   3
  -9  -2   0 10248.0 411.279   1
  -9  -2   0 10944.1 412.052   3
  -9  -2   1 141143. 1526.52   1
  -9  -2   2 237041. 2010.95   2
  -9  -2   2 264262. 2228.15   1
  -9  -2   3 66722.4 1109.20   2
  -9  -2   3 70582.6 1163.07   1
  -9  -2   4 3129.85 238.621   2
  -9  -2   4 3017.89 251.532   1
  -9  -2   6 965.389 149.399   2
  -9  -2   7 63879.6 842.219   3
  -9  -2   7 62581.9 1255.54   1
  -9  -2   8 53990.7 1064.16   2
  -9  -2   8 53714.1 923.058   3
  -9  -2   9 7601.08 417.148   2
  -9  -2   9 6710.10 347.302   3
  -9  -2   9 7873.42 302.925   3
  -9  -2  10 5889.50 270.660   3
  -9  -2  10 5943.50 372.424   2
  -9  -1 -19 2491.96 200.639   1
  -9  -1 -19 3121.04 315.552   2
  -9  -1 -19 2682.17 372.103   3
  -9  -1 -18 4727.18 268.410   1
  -9  -1 -18 5879.19 420.809   2
  -9  -1 -18 5302.19 505.302   3
  -9  -1 -17 8966.87 353.737   1
  -9  -1 -17 9283.75 510.691   2
  -9  -1 -17 8823.45 637.543   3
  -9  -1 -16 1955.50 161.584   1
  -9  -1 -16 2358.19 254.931   2
  -9  -1 -16 2048.50 313.532   3
  -9  -1 -15 203.434 60.0555   1
  -9  -1 -15 119.121 75.7025   2
  -9  -1 -14 2976.77 192.513   1
  -9  -1 -14 2798.86 346.067   3
  -9  -1 -13 44397.4 717.031   1
  -9  -1 -13 44423.5 1015.30   2
  -9  -1 -12 61930.7 1496.04   3
  -9  -1 -12 60765.5 1125.36   2
  -9  -1 -12 64398.4 860.969   1
  -9  -1 -11 69352.9 1562.32   3
  -9  -1 -11 66928.5 871.244   1
  -9  -1 -10 23577.2 520.198   1
  -9  -1 -10 24434.0 703.718   2
  -9  -1  -9 617.595 84.6289   1
  -9  -1  -9 803.657 131.096   2
  -9  -1  -9 785.282 172.402   3
  -9  -1  -8 8797.20 312.833   1
  -9  -1  -8 9318.53 530.067   3
  -9  -1  -7 20160.4 480.916   1
  -9  -1  -7 21109.8 784.022   3
  -9  -1  -6 13377.5 396.570   1
  -9  -1  -6 13524.3 597.700   3
  -9  -1  -5 5868.52 280.107   1
  -9  -1  -5 5840.62 377.636   3
  -9  -1  -5 6443.82 316.005   2
  -9  -1  -4 40415.7 732.813   1
  -9  -1  -4 40964.2 786.431   2
  -9  -1  -3 34368.2 688.430   1
  -9  -1  -3 32333.6 842.330   3
  -9  -1  -2 4485.78 257.217   1
  -9  -1  -2 3989.52 275.110   3
  -9  -1  -1 29871.0 662.844   2
  -9  -1  -1 28516.3 661.088   1
  -9  -1   0 15256.9 484.922   2
  -9  -1   0 13965.8 470.410   1
  -9  -1   1 5749.44 310.329   1
  -9  -1   1 5024.82 278.217   2
  -9  -1   1 5436.02 271.252   3
  -9  -1   2 7730.49 351.397   2
  -9  -1   2 8604.21 317.410   3
  -9  -1   2 8198.25 379.923   1
  -9  -1   3 13002.0 462.418   2
  -9  -1   3 12151.2 362.103   3
  -9  -1   3 13355.1 509.050   1
  -9  -1   4 3832.22 264.509   2
  -9  -1   4 3547.95 280.515   1
  -9  -1   4 4185.07 204.667   3
  -9  -1   5 7825.94 257.343   3
  -9  -1   5 8105.41 417.004   1
  -9  -1   5 7714.26 378.429   2
  -9  -1   6 66.8453 32.7202   3
  -9  -1   7 23646.3 687.486   2
  -9  -1   7 22085.8 443.257   3
  -9  -1   8 45819.2 987.825   2
  -9  -1   9 6360.23 378.118   2
  -9  -1   9 6493.61 328.020   3
  -9  -1  10 5949.36 244.938   3
  -9  -1  10 5771.54 369.806   2
  -9   0 -19 56138.9 916.115   1
  -9   0 -19 58899.9 1341.38   2
  -9   0 -18 16581.5 491.489   1
  -9   0 -18 18924.1 739.959   2
  -9   0 -18 17840.6 898.251   3
  -9   0 -17 31993.5 647.817   1
  -9   0 -17 30971.1 948.130   2
  -9   0 -16 40398.6 720.073   1
  -9   0 -16 41691.1 1071.84   2
  -9   0 -16 43487.6 1348.92   3
  -9   0 -15 399.891 74.0034   1
  -9   0 -15 440.851 115.614   2
  -9   0 -15 360.473 154.722   3
  -9   0 -14 29703.9 589.608   1
  -9   0 -13 643.671 137.411   2
  -9   0 -13 627.165 88.2544   1
  -9   0 -12 40663.7 1243.95   3
  -9   0 -12 42863.5 979.869   2
  -9   0 -12 42699.2 689.902   1
  -9   0 -11 35698.1 1136.73   3
  -9   0 -11 36490.8 885.743   2
  -9   0 -11 37845.0 647.426   1
  -9   0 -10 2101.10 279.107   3
  -9   0 -10 2167.56 151.761   1
  -9   0 -10 2473.12 232.561   2
  -9   0  -9 4848.88 315.709   2
  -9   0  -9 4366.30 382.777   3
  -9   0  -9 4663.87 222.942   1
  -9   0  -8 4827.49 310.824   2
  -9   0  -8 4255.12 373.187   3
  -9   0  -8 4432.90 220.646   1
  -9   0  -7 75672.5 1490.97   3
  -9   0  -7 79648.7 934.248   1
  -9   0  -6 17651.7 692.903   3
  -9   0  -6 15876.8 431.637   1
  -9   0  -5 18908.7 696.848   3
  -9   0  -5 18581.2 473.213   1
  -9   0  -4 81663.3 1122.19   2
  -9   0  -4 81247.5 1411.55   3
  -9   0  -3 3770.15 240.745   2
  -9   0  -3 3907.02 228.329   1
  -9   0  -3 3702.72 294.272   3
  -9   0  -2 19345.3 535.710   2
  -9   0  -2 19224.4 534.824   1
  -9   0  -2 18116.9 597.901   3
  -9   0  -1 129665. 1424.72   2
  -9   0  -1 157497. 1540.42   1
  -9   0   0 49577.8 851.994   2
  -9   0   0 47978.1 878.121   3
  -9   0   0 49791.7 889.823   1
  -9   0   1 32631.0 669.250   3
  -9   0   1 37402.4 749.516   2
  -9   0   2 41216.6 797.208   2
  -9   0   2 42842.6 703.974   3
  -9   0   2 40391.2 849.795   1
  -9   0   3 34727.8 747.926   2
  -9   0   3 34364.7 577.742   3
  -9   0   4 4917.04 210.221   3
  -9   0   4 5132.22 322.633   1
  -9   0   4 4484.34 283.227   2
  -9   0   5 783.232 80.7523   3
  -9   0   5 619.231 125.811   1
  -9   0   5 641.375 114.138   2
  -9   0   6 4938.65 305.160   2
  -9   0   6 4230.38 174.730   3
  -9   0   6 4613.18 177.317   3
  -9   0   7 2711.46 155.092   3
  -9   0   7 2873.50 137.319   3
  -9   0   8 1181.94 166.363   2
  -9   0   8 1094.19 113.295   3
  -9   0   8 1379.90 97.1899   3
  -9   0   9 19339.5 636.740   2
  -9   0   9 19370.4 366.824   3
  -9   0  10 22468.2 419.308   3
  -9   0  10 24321.6 724.976   2
  -9   0  11 19693.7 676.123   2
  -9   1 -19 85528.4 1095.67   1
  -9   1 -19 88132.8 1654.95   2
  -9   1 -18 60954.6 898.823   1
  -9   1 -18 61896.0 1669.32   3
  -9   1 -17 674.917 97.4804   1
  -9   1 -17 886.521 215.277   3
  -9   1 -17 735.936 157.088   2
  -9   1 -16 38262.0 668.572   1
  -9   1 -16 39314.5 1292.04   3
  -9   1 -15 7896.23 300.953   1
  -9   1 -15 8056.67 563.201   3
  -9   1 -15 7339.34 452.240   2
  -9   1 -14 47443.5 712.846   1
  -9   1 -14 45525.4 1081.54   2
  -9   1 -13 107873. 1085.69   1
  -9   1 -12 11241.0 344.909   1
  -9   1 -12 12498.0 685.389   3
  -9   1 -12 11756.6 532.703   2
  -9   1 -11 3110.38 178.194   1
  -9   1 -11 3017.22 337.442   3
  -9   1 -11 2957.74 252.532   2
  -9   1 -10 306.243 63.0501   1
  -9   1 -10 586.749 163.129   3
  -9   1  -9 24935.8 507.473   1
  -9   1  -9 23696.1 912.756   3
  -9   1  -8 5087.44 316.243   2
  -9   1  -8 4438.60 386.218   3
  -9   1  -8 4096.10 208.810   1
  -9   1  -7 52279.1 743.211   1
  -9   1  -7 54085.6 1009.01   2
  -9   1  -6 31424.4 585.541   1
  -9   1  -6 28394.6 898.273   3
  -9   1  -5 83985.2 990.326   1
  -9   1  -5 73436.7 1396.56   3
  -9   1  -4 342708. 2113.32   1
  -9   1  -4 332355. 2846.38   3
  -9   1  -3 242043. 1916.14   2
  -9   1  -3 239430. 2325.83   3
  -9   1  -2 5125.32 327.689   3
  -9   1  -2 5268.13 269.970   1
  -9   1  -2 5653.81 292.050   2
  -9   1  -1 37686.0 750.304   1
  -9   1  -1 40804.0 783.684   2
  -9   1   0 61337.7 974.718   1
  -9   1   0 55983.2 909.721   2
  -9   1   1 7815.43 345.116   2
  -9   1   1 7515.18 358.984   1
  -9   1   1 8078.06 330.165   3
  -9   1   2 25995.8 677.029   1
  -9   1   2 27476.8 553.214   3
  -9   1   3 45069.5 824.923   2
  -9   1   3 44540.6 910.774   1
  -9   1   4 11151.6 422.027   2
  -9   1   4 12319.8 501.474   1
  -9   1   5 58114.7 985.474   2
  -9   1   6 81967.2 1218.37   2
  -9   1   6 72129.1 531.395   3
  -9   1   7 19687.7 286.617   3
  -9   1   7 19492.4 328.450   3
  -9   1   8 5496.61 194.335   3
  -9   1   9 53914.2 695.548   3
  -9   1   9 60577.4 1120.63   2
  -9   1  10 14759.4 566.369   2
  -9   1  10 14817.4 410.916   3
  -9   1  10 14885.7 278.852   3
  -9   1  11 2142.50 225.716   2
  -9   1  11 2330.96 182.007   3
  -9   1  11 2144.56 116.636   3
  -9   2 -18 17913.3 475.111   1
  -9   2 -18 17539.1 884.292   3
  -9   2 -18 17029.8 724.951   2
  -9   2 -17 756.852 100.589   1
  -9   2 -17 701.470 162.655   2
  -9   2 -17 730.149 201.710   3
  -9   2 -16 29834.2 1139.19   3
  -9   2 -16 30921.8 598.067   1
  -9   2 -15 13163.9 601.444   2
  -9   2 -15 12361.0 722.834   3
  -9   2 -15 12214.4 361.435   1
  -9   2 -14 3527.68 388.640   3
  -9   2 -14 3853.70 200.485   1
  -9   2 -13 90904.9 950.500   1
  -9   2 -12 101961. 1916.52   3
  -9   2 -12 95645.7 985.227   1
  -9   2 -12 99544.0 1564.45   2
  -9   2 -11 7501.67 516.297   3
  -9   2 -11 7684.23 266.267   1
  -9   2 -11 8038.97 429.474   2
  -9   2 -10 1638.20 241.968   3
  -9   2 -10 1719.73 130.962   1
  -9   2 -10 1700.18 198.345   2
  -9   2  -9 6966.17 262.234   1
  -9   2  -9 6316.87 360.695   2
  -9   2  -8 7829.41 406.134   2
  -9   2  -8 7365.50 471.550   3
  -9   2  -7 23655.5 679.541   2
  -9   2  -7 23865.9 829.236   3
  -9   2  -6 38774.8 640.681   1
  -9   2  -6 48889.3 1149.58   3
  -9   2  -5 7041.09 287.475   1
  -9   2  -5 7477.00 443.745   3
  -9   2  -4 279892. 1873.44   1
  -9   2  -4 267212. 2557.45   3
  -9   2  -3 557339. 3616.61   3
  -9   2  -3 542849. 2945.03   2
  -9   2  -2 198454. 1669.40   1
  -9   2  -2 198514. 1983.85   3
  -9   2  -2 195408. 1733.48   2
  -9   2  -1 9586.11 371.824   2
  -9   2  -1 10088.0 385.750   1
  -9   2   0 66237.6 985.492   3
  -9   2   0 63592.3 1004.14   1
  -9   2   1 1994.37 161.284   3
  -9   2   1 1833.87 171.330   2
  -9   2   1 1770.31 177.976   1
  -9   2   2 2947.41 167.082   3
  -9   2   2 3707.99 238.955   2
  -9   2   2 3349.73 253.881   1
  -9   2   3 1273.02 146.469   2
  -9   2   3 1320.46 161.767   1
  -9   2   4 6840.45 333.315   2
  -9   2   5 22591.6 615.709   2
  -9   2   6 126446. 1477.91   2
  -9   2   7 113611. 1449.54   2
  -9   2   9 25960.0 725.665   2
  -9   2  10 6425.27 368.420   2
  -9   2  11 11069.7 164.987   3
  -9   2  11 12269.0 236.910   3
  -9   2  12 30340.0 835.822   2
  -9   2  12 29642.0 491.268   3
  -9   3 -17 16992.8 437.709   1
  -9   3 -17 14805.7 790.883   3
  -9   3 -16 6701.21 264.424   1
  -9   3 -16 6246.77 442.502   2
  -9   3 -16 6857.81 539.795   3
  -9   3 -15 5928.84 244.456   1
  -9   3 -15 5799.13 409.249   2
  -9   3 -15 6037.52 493.252   3
  -9   3 -14 6993.17 262.409   1
  -9   3 -14 8292.54 479.190   2
  -9   3 -14 8547.89 584.483   3
  -9   3 -13 4076.99 201.078   1
  -9   3 -13 4739.28 356.790   2
  -9   3 -12 10102.8 297.139   1
  -9   3 -12 9519.14 592.745   3
  -9   3 -11 2805.82 158.874   1
  -9   3 -11 3078.52 339.422   3
  -9   3 -11 2358.74 242.385   2
  -9   3 -10 208.665 113.912   3
  -9   3 -10 139.223 44.0309   1
  -9   3 -10 83.4146 63.5013   2
  -9   3  -9 4997.92 323.475   2
  -9   3  -9 4716.24 402.609   3
  -9   3  -9 4687.02 208.278   1
  -9   3  -8 31172.0 798.332   2
  -9   3  -8 31624.8 555.794   1
  -9   3  -7 88741.9 937.530   1
  -9   3  -7 89853.1 1329.96   2
  -9   3  -6 51696.2 742.512   1
  -9   3  -6 50513.9 982.917   2
  -9   3  -5 6928.62 416.355   3
  -9   3  -5 6566.05 280.987   1
  -9   3  -4 38036.6 926.981   3
  -9   3  -4 34219.6 644.002   1
  -9   3  -3 121075. 1616.77   3
  -9   3  -3 129853. 1288.53   1
  -9   3  -2 86408.6 1278.72   3
  -9   3  -2 88022.7 1137.40   2
  -9   3  -1 1705.51 163.380   2
  -9   3  -1 1347.27 146.922   1
  -9   3   0 4834.84 267.255   2
  -9   3   0 5673.19 305.805   1
  -9   3   0 5252.60 266.416   3
  -9   3   1 2902.81 209.767   2
  -9   3   1 2673.18 170.767   3
  -9   3   2 1447.67 150.213   2
  -9   3   2 1736.71 180.185   1
  -9   3   2 1438.74 107.565   3
  -9   3   3 6030.06 299.616   2
  -9   3   4 7946.27 346.155   2
  -9   3   5 2909.26 220.152   2
  -9   3   6 27138.6 677.267   2
  -9   3   7 68729.8 1099.67   2
  -9   3   8 7634.98 380.791   2
  -9   3  10 1486.16 183.359   2
  -9   3  11 20394.1 659.857   2
  -9   3  12 58800.7 1133.50   2
  -9   4 -17 30640.5 1145.93   3
  -9   4 -17 32907.5 575.219   1
  -9   4 -16 607.833 178.633   3
  -9   4 -16 649.720 154.582   2
  -9   4 -16 601.930 81.9587   1
  -9   4 -15 24685.3 980.446   3
  -9   4 -15 26440.0 870.730   2
  -9   4 -15 26292.0 490.694   1
  -9   4 -14 15683.6 782.142   3
  -9   4 -14 15784.0 658.286   2
  -9   4 -14 15688.8 367.900   1
  -9   4 -13 6275.85 414.368   2
  -9   4 -13 5162.93 210.746   1
  -9   4 -12 19483.2 398.806   1
  -9   4 -11 10634.0 603.390   3
  -9   4 -11 11994.6 313.196   1
  -9   4 -10 8912.98 271.690   1
  -9   4 -10 7780.83 425.570   2
  -9   4 -10 7799.75 508.818   3
  -9   4  -9 2219.84 142.971   1
  -9   4  -9 2157.24 221.699   2
  -9   4  -9 1979.05 264.605   3
  -9   4  -8 46320.1 654.404   1
  -9   4  -8 48416.9 1003.23   2
  -9   4  -8 49440.2 1204.34   3
  -9   4  -7 104835. 1458.12   2
  -9   4  -7 97199.6 1651.43   3
  -9   4  -6 42619.6 671.186   1
  -9   4  -6 41240.5 1020.44   3
  -9   4  -6 42184.6 905.479   2
  -9   4  -5 16331.7 417.447   1
  -9   4  -5 16729.4 632.441   3
  -9   4  -5 15401.2 529.724   2
  -9   4  -4 20511.9 498.162   1
  -9   4  -4 18489.9 644.604   3
  -9   4  -3 26328.4 583.110   1
  -9   4  -3 23261.7 702.913   3
  -9   4  -2 17486.4 498.518   1
  -9   4  -2 16544.4 560.229   3
  -9   4  -1 1696.79 168.740   1
  -9   4  -1 1873.21 171.397   2
  -9   4  -1 2070.03 179.942   3
  -9   4   0 4069.96 246.240   2
  -9   4   0 3254.03 229.232   1
  -9   4   1 1975.64 173.496   2
  -9   4   1 1948.99 186.384   1
  -9   4   1 1878.39 142.932   3
  -9   4   2 15658.7 482.124   2
  -9   4   3 53643.3 889.388   2
  -9   4   4 23944.2 595.724   2
  -9   4   5 41980.3 810.580   2
  -9   4   6 22300.9 597.764   2
  -9   4   7 20281.6 589.133   2
  -9   4   8 6960.68 355.759   2
  -9   4   9 6391.87 345.271   2
  -9   4  11 1454.93 184.147   2
  -9   4  12 2121.58 222.648   2
  -9   5 -16 1136.69 228.355   3
  -9   5 -16 1221.92 199.232   2
  -9   5 -16 1060.97 97.3569   1
  -9   5 -15 63298.7 1365.06   2
  -9   5 -15 65578.5 726.615   1
  -9   5 -14 99400.4 1931.54   3
  -9   5 -14 97283.6 1655.70   2
  -9   5 -14 97923.4 879.592   1
  -9   5 -13 5672.32 395.940   2
  -9   5 -13 6289.46 218.340   1
  -9   5 -12 30850.5 1042.17   3
  -9   5 -12 31482.3 905.281   2
  -9   5 -12 32922.9 498.022   1
  -9   5 -10 11882.2 537.346   2
  -9   5 -10 12099.5 621.841   3
  -9   5 -10 11285.9 302.936   1
  -9   5  -9 138493. 1787.60   2
  -9   5  -9 141620. 1106.93   1
  -9   5  -8 33095.0 981.476   3
  -9   5  -8 35336.6 553.810   1
  -9   5  -7 4528.25 305.478   2
  -9   5  -7 4561.25 358.152   3
  -9   5  -7 4733.49 213.288   1
  -9   5  -6 5693.05 385.219   3
  -9   5  -6 5954.14 347.167   2
  -9   5  -6 5240.80 234.561   1
  -9   5  -5 223.430 83.2643   2
  -9   5  -5 173.868 84.8675   3
  -9   5  -5 274.867 61.2364   1
  -9   5  -4 946.023 151.331   3
  -9   5  -4 765.372 102.603   1
  -9   5  -3 30664.1 772.584   3
  -9   5  -3 28049.2 614.177   1
  -9   5  -2 89663.8 1238.14   3
  -9   5  -2 86936.9 1119.80   1
  -9   5  -1 3121.50 220.662   3
  -9   5  -1 3163.14 225.517   1
  -9   5   0 143204. 1457.44   2
  -9   5   1 199043. 1704.25   2
  -9   5   2 20972.6 555.491   2
  -9   5   3 39641.9 763.681   2
  -9   5   4 60195.7 951.204   2
  -9   5   5 58881.4 943.906   2
  -9   5   6 16450.6 508.264   2
  -9   5   7 15555.6 508.739   2
  -9   5   8 20866.4 599.900   2
  -9   5   9 166.867 69.4234   2
  -9   5  10 7319.86 375.694   2
  -9   5  12 5414.82 340.400   2
  -9   6 -15 31662.0 1109.13   3
  -9   6 -15 29570.8 944.916   2
  -9   6 -14 38741.1 1213.14   3
  -9   6 -14 36039.6 1025.22   2
  -9   6 -13 10995.2 558.611   2
  -9   6 -12 29354.1 1007.33   3
  -9   6 -12 28157.4 868.616   2
  -9   6 -11 32405.7 1037.32   3
  -9   6 -11 34173.1 931.975   2
  -9   6  -9 129795. 2014.94   3
  -9   6  -9 138728. 1826.38   2
  -9   6  -8 140751. 2017.42   3
  -9   6  -8 142554. 1786.02   2
  -9   6  -7 25069.7 826.008   3
  -9   6  -7 24633.2 716.261   2
  -9   6  -7 25750.3 479.702   1
  -9   6  -6 1317.25 188.913   3
  -9   6  -6 1294.49 167.123   2
  -9   6  -6 1220.62 115.483   1
  -9   6  -5 2600.23 173.904   1
  -9   6  -5 2687.09 256.760   3
  -9   6  -5 3022.61 246.744   2
  -9   6  -4 6022.49 276.150   1
  -9   6  -4 6571.31 379.288   3
  -9   6  -3 6865.18 327.228   1
  -9   6  -3 8685.04 416.080   3
  -9   6   1 535400. 2866.39   2
  -9   6   2 230719. 1832.69   2
  -9   6   3 7313.77 328.601   2
  -9   6   4 14234.8 458.504   2
  -9   6   5 5247.16 282.259   2
  -9   6   6 4171.65 255.939   2
  -9   6   7 64.6246 53.3370   2
  -9   6   8 12757.3 465.427   2
  -9   6   9 8894.04 401.402   2
  -9   6  10 69682.2 1133.36   2
  -9   6  12 2054.96 213.842   2
  -9   7 -14 3848.28 344.609   2
  -9   7 -14 4019.47 405.626   3
  -9   7 -14 3560.78 128.643   1
  -9   7 -13 2442.97 272.435   2
  -9   7 -13 2271.99 101.934   1
  -9   7 -12 8448.44 478.087   2
  -9   7 -12 8982.74 565.966   3
  -9   7 -12 8154.59 194.835   1
  -9   7 -11 14112.4 272.303   1
  -9   7 -11 14627.1 623.095   2
  -9   7 -11 15025.7 714.966   3
  -9   7 -10 5200.80 179.498   1
  -9   7 -10 6166.91 456.776   3
  -9   7  -9 17995.4 356.208   1
  -9   7  -9 17363.1 652.262   2
  -9   7  -8 43255.9 1004.71   2
  -9   7  -8 49031.5 1191.55   3
  -9   7  -7 18792.9 648.596   2
  -9   7  -7 21236.5 767.908   3
  -9   7  -6 3021.29 181.421   1
  -9   7  -6 2974.93 253.242   2
  -9   7  -5 13642.2 524.440   2
  -9   7  -4 11122.8 468.498   2
  -9   7   2 148759. 1533.35   2
  -9   7   3 22352.2 568.691   2
  -9   7   4 5110.25 275.228   2
  -9   7   5 12973.8 434.653   2
  -9   7   6 646.427 104.493   2
  -9   7   7 727.055 110.652   2
  -9   7   8 4168.31 263.027   2
  -9   7   9 7259.33 356.191   2
  -9   7  10 23705.7 655.819   2
  -9   7  11 36844.8 821.012   2
  -9   8 -13 33084.1 987.771   2
  -9   8 -12 13705.2 622.965   2
  -9   8 -11 1041.53 174.696   2
  -9   8 -10 10541.3 529.165   2
  -9   8  -8 10786.0 514.540   2
  -9   8  -7 3035.60 266.374   2
  -9   8  -6 4086.45 294.220   2
  -9   8  -5 2712.98 244.401   2
  -9   8  -4 17652.7 586.713   2
  -9   8  -3 57090.7 1032.85   2
  -9   8   3 5115.36 276.707   2
  -9   8   4 4039.50 242.847   2
  -9   8   5 3718.94 237.415   2
  -9   8   6 788.254 111.381   2
  -9   8   7 5566.64 291.227   2
  -9   8   8 16063.7 502.858   2
  -9   8   9 24354.4 643.013   2
  -9   8  10 7495.84 365.605   2
  -9   8  11 1399.58 166.814   2
  -9   8  12 860.123 135.384   2
  -9   9 -12 7803.21 483.888   2
  -9   9 -11 14473.6 640.872   2
  -9   9 -10 85633.7 1516.84   2
  -9   9  -9 10030.8 503.859   2
  -9   9  -7 33202.0 886.854   2
  -9   9  -6 2005.68 224.548   2
  -9   9  -5 49194.1 1018.51   2
  -9   9  -4 15330.7 568.250   2
  -9   9  -3 6750.58 381.669   2
  -9   9   4 12301.9 421.666   2
  -9   9   5 58536.7 914.998   2
  -9   9   6 22218.9 578.485   2
  -9   9   7 5757.37 299.014   2
  -9   9   8 46501.2 842.079   2
  -9   9   9 37662.1 781.739   2
  -9   9  10 21891.5 615.796   2
  -9   9  11 28364.5 713.922   2
  -9   9  12 18435.9 601.234   2
  -9  10 -11 8499.43 500.478   2
  -9  10 -10 53675.1 1225.51   2
  -9  10  -9 30806.2 906.829   2
  -9  10  -7 31215.2 882.167   2
  -9  10  -6 910.497 155.052   2
  -9  10  -5 87455.9 1378.34   2
  -9  10  -4 121581. 1608.03   2
  -9  10  -3 64317.3 1151.73   2
  -9  10  -2 1214.85 154.856   2
  -9  10   5 221813. 1798.71   2
  -9  10   6 163841. 1546.92   2
  -9  10   7 17716.1 585.570   3
  -9  10   7 15981.4 491.101   2
  -9  10   8 18285.2 552.568   3
  -9  10   8 19753.5 719.614   1
  -9  10   9 10222.6 398.158   3
  -9  10   9 10516.8 530.058   1
  -9  10   9 10306.3 406.165   2
  -9  10  10 6411.50 426.254   1
  -9  10  10 6681.44 333.756   2
  -9  10  11 3727.18 331.951   1
  -9  10  11 3652.65 256.075   2
  -9  10  12 7902.50 290.048   3
  -9  10  12 8314.68 508.285   1
  -9  11 -10 1108.67 184.083   2
  -9  11  -9 2541.57 268.484   2
  -9  11  -8 9376.97 495.663   2
  -9  11  -6 11028.7 519.563   2
  -9  11  -5 23667.1 732.287   2
  -9  11  -4 105114. 1518.12   2
  -9  11  -3 74869.7 1266.38   2
  -9  11  -2 8817.27 422.043   2
  -9  11   5 126486. 1786.59   3
  -9  11   5 136047. 1739.76   1
  -9  11   6 211372. 1791.64   2
  -9  11   6 221903. 2291.01   3
  -9  11   7 52664.9 870.911   2
  -9  11   7 55220.1 1079.90   3
  -9  11   7 54913.3 1171.39   1
  -9  11   8 238.018 69.9503   2
  -9  11   8 252.361 88.1291   3
  -9  11   8 316.795 106.677   1
  -9  11   9 1007.79 136.159   2
  -9  11   9 1272.82 157.633   3
  -9  11   9 1204.88 189.507   1
  -9  11  10 1932.02 182.885   2
  -9  11  10 2095.17 189.188   3
  -9  11  10 2303.15 260.842   1
  -9  11  11 4984.52 289.769   2
  -9  11  11 5360.32 400.229   1
  -9  11  11 4813.49 264.772   3
  -9  12  -8 8317.19 474.479   2
  -9  12  -6 1627.72 212.331   2
  -9  12  -5 8401.60 450.347   2
  -9  12  -4 4946.31 338.207   2
  -9  12  -3 711.911 132.292   2
  -9  12  -2 1483.88 179.083   2
  -9  12   4 20071.4 771.228   3
  -9  12   4 19375.5 650.261   1
  -9  12   5 2797.87 280.779   3
  -9  12   5 2702.18 260.477   1
  -9  12   6 12390.8 566.919   3
  -9  12   7 5054.45 277.776   2
  -9  12   7 5426.37 361.280   3
  -9  12   7 5613.72 385.526   1
  -9  12   8 3440.16 230.966   2
  -9  12   8 3295.06 275.816   3
  -9  12   8 2798.34 279.954   1
  -9  12   9 1014.18 130.423   2
  -9  12   9 905.946 147.773   3
  -9  12   9 1278.79 195.366   1
  -9  12  10 235.673 76.4439   2
  -9  12  10 305.646 109.039   1
  -9  12  10 236.055 77.1979   3
  -9  13  -5 8337.41 459.670   2
  -9  13  -4 6090.82 383.439   2
  -9  13  -3 17173.6 623.941   2
  -9  13  -2 1757.94 200.548   2
  -9  13  -1 8234.74 412.180   2
  -9  13   3 16528.7 739.742   3
  -9  13   3 17446.5 601.456   1
  -9  13   4 17687.3 751.215   3
  -9  13   4 17375.6 622.416   1
  -9  13   5 15598.1 676.828   3
  -9  13   5 14560.5 584.180   1
  -9  13   6 32357.4 973.975   3
  -9  13   7 25357.9 816.601   3
  -9  13   7 26042.5 816.124   1
  -9  13   8 5140.42 280.911   2
  -9  13   8 5178.57 362.089   3
  -9  13   8 5164.33 372.103   1
  -9  13   9 10198.3 394.755   2
  -9  13   9 9702.51 512.170   1
  -9  13   9 10619.8 497.814   3
  -9  14  -4 2879.77 271.916   2
  -9  14  -3 17343.0 636.358   2
  -9  14  -2 8942.55 448.026   2
  -9  14  -1 45594.6 965.901   2
  -9  14   2 3768.82 273.994   1
  -9  14   3 440.058 109.097   1
  -9  14   3 397.061 144.753   3
  -9  14   4 857.138 148.425   1
  -9  14   4 884.120 181.160   3
  -9  14   5 545.634 127.648   1
  -9  14   5 524.701 142.517   3
  -9  14   6 23923.8 856.649   3
  -9  14   7 20690.7 725.408   1
  -9  14   7 20432.2 767.541   3
  -9  14   8 1254.90 193.144   1
  -9  14   8 1377.51 197.580   3
  -9  15  -1 15114.1 567.844   2
  -9  15   2 11723.7 492.281   1
  -9  15   2 11359.0 667.718   3
  -9  15   3 39.8724 58.6490   1
  -9  15   3 69.0768 85.8728   3
  -9  15   4 185.314 83.8812   1
  -9  15   6 7975.28 448.312   1
  -9  15   6 7289.30 488.515   3
  -8 -16 -12 11030.6 448.234   1
  -8 -16 -11 20216.8 606.188   1
  -8 -16 -11 19768.7 773.285   3
  -8 -16 -10 1571.30 178.021   1
  -8 -16 -10 1980.71 204.826   2
  -8 -16  -9 15426.7 529.547   1
  -8 -16  -9 16473.2 564.113   2
  -8 -15 -16 4857.78 436.474   3
  -8 -15 -16 3889.63 279.522   1
  -8 -15 -15 33201.4 1107.00   3
  -8 -15 -15 33945.8 790.626   1
  -8 -15 -14 17068.5 779.732   3
  -8 -15 -14 16040.2 542.666   1
  -8 -15 -13 1882.05 259.845   3
  -8 -15 -13 1895.00 190.629   1
  -8 -15 -12 422.420 95.1800   1
  -8 -15 -11 21905.8 621.974   1
  -8 -15 -11 24119.1 652.409   2
  -8 -15 -11 23364.6 836.046   3
  -8 -15 -10 13606.7 491.647   1
  -8 -15 -10 13216.7 492.394   2
  -8 -15 -10 14226.2 637.034   3
  -8 -15  -9 354.369 96.5571   1
  -8 -15  -9 611.575 137.183   3
  -8 -15  -9 527.298 105.749   2
  -8 -15  -8 3469.17 249.788   1
  -8 -15  -8 3406.54 310.079   3
  -8 -15  -8 3369.64 256.927   2
  -8 -15  -7 21082.0 615.037   1
  -8 -15  -7 21019.6 755.568   3
  -8 -15  -7 20386.7 630.958   2
  -8 -15  -6 110278. 1417.16   1
  -8 -15  -6 107029. 1454.80   2
  -8 -15  -5 145838. 1976.92   3
  -8 -15  -5 150556. 1769.49   2
  -8 -14 -17 2763.76 231.052   1
  -8 -14 -17 2687.59 335.925   3
  -8 -14 -16 987.645 143.659   1
  -8 -14 -16 1457.32 242.613   3
  -8 -14 -15 3172.35 241.755   1
  -8 -14 -15 3770.38 370.896   3
  -8 -14 -14 394.627 93.0459   1
  -8 -14 -14 269.348 121.781   3
  -8 -14 -13 1549.71 169.273   1
  -8 -14 -13 1866.69 257.274   3
  -8 -14 -12 7387.65 358.899   1
  -8 -14 -11 7843.63 372.711   2
  -8 -14 -11 8022.16 491.863   3
  -8 -14 -11 7184.13 351.305   1
  -8 -14 -10 884.146 128.671   1
  -8 -14 -10 1055.57 143.883   2
  -8 -14  -9 2238.04 203.183   2
  -8 -14  -9 2086.27 245.324   3
  -8 -14  -9 2323.09 205.821   1
  -8 -14  -8 1079.98 142.302   1
  -8 -14  -8 1155.94 153.497   2
  -8 -14  -8 905.775 163.832   3
  -8 -14  -7 4763.00 292.349   1
  -8 -14  -7 4932.00 305.300   2
  -8 -14  -7 5082.29 369.521   3
  -8 -14  -6 53306.6 1005.34   2
  -8 -14  -6 51938.2 1173.26   3
  -8 -14  -5 82838.0 1213.11   1
  -8 -14  -5 83630.6 1291.73   2
  -8 -14  -5 80655.0 1430.01   3
  -8 -14  -4 34847.7 799.879   1
  -8 -14  -4 33135.8 813.006   2
  -8 -14  -4 33475.1 929.427   3
  -8 -14  -3 5784.89 388.091   3
  -8 -14  -3 5108.77 307.843   1
  -8 -14  -2 32136.9 790.354   1
  -8 -14  -2 31536.6 888.188   3
  -8 -14  -2 29642.5 806.254   2
  -8 -13 -18 9243.53 632.156   3
  -8 -13 -18 7937.54 390.135   1
  -8 -13 -17 7450.88 553.216   3
  -8 -13 -16 3656.52 381.020   3
  -8 -13 -16 4250.69 280.003   1
  -8 -13 -15 6668.45 488.025   3
  -8 -13 -15 7126.58 357.496   1
  -8 -13 -14 13300.6 671.228   3
  -8 -13 -14 14501.0 499.990   1
  -8 -13 -13 14671.2 690.805   3
  -8 -13 -13 15301.8 504.180   1
  -8 -13 -12 8843.38 386.930   1
  -8 -13 -11 44294.3 1155.71   3
  -8 -13 -11 42646.6 843.340   1
  -8 -13 -10 45710.6 862.092   1
  -8 -13 -10 45132.6 886.489   2
  -8 -13 -10 43390.7 1109.38   3
  -8 -13  -9 13635.4 484.575   2
  -8 -13  -9 13874.2 484.757   1
  -8 -13  -9 12732.9 583.898   3
  -8 -13  -8 2872.48 226.369   2
  -8 -13  -8 2938.26 223.238   1
  -8 -13  -8 2509.67 266.126   3
  -8 -13  -7 520.820 128.238   3
  -8 -13  -7 497.855 98.6245   2
  -8 -13  -7 374.435 86.2990   1
  -8 -13  -6 754.710 148.347   3
  -8 -13  -6 520.142 107.401   2
  -8 -13  -6 415.255 93.1462   1
  -8 -13  -5 651.829 139.393   3
  -8 -13  -5 702.310 120.377   2
  -8 -13  -5 664.992 113.556   1
  -8 -13  -4 737.233 141.840   3
  -8 -13  -4 599.789 117.275   2
  -8 -13  -4 522.072 108.420   1
  -8 -13  -3 1641.76 205.513   3
  -8 -13  -3 1249.42 155.834   1
  -8 -13  -3 1504.54 178.497   2
  -8 -13  -2 3870.17 315.025   3
  -8 -13  -2 868.450 140.713   1
  -8 -13  -1 32569.2 818.359   2
  -8 -13  -1 32789.8 885.822   3
  -8 -13  -1 31360.3 784.014   1
  -8 -13   0 7993.15 419.895   2
  -8 -13   0 7296.48 424.611   3
  -8 -13   0 8290.34 407.568   1
  -8 -12 -19 9981.31 672.360   3
  -8 -12 -19 11552.8 466.662   1
  -8 -12 -19 11079.7 515.059   2
  -8 -12 -18 3130.34 247.024   1
  -8 -12 -18 3526.12 398.207   3
  -8 -12 -17 67776.8 1111.19   1
  -8 -12 -17 65914.4 1629.16   3
  -8 -12 -16 102576. 1992.99   3
  -8 -12 -15 4285.19 273.814   1
  -8 -12 -15 4241.70 397.876   3
  -8 -12 -14 23839.7 636.937   1
  -8 -12 -14 23943.9 905.191   3
  -8 -12 -13 53937.3 959.144   1
  -8 -12 -13 57583.1 1382.02   3
  -8 -12 -12 11312.5 432.749   1
  -8 -12 -11 973.550 130.385   1
  -8 -12 -11 1333.31 209.872   3
  -8 -12 -10 5619.07 409.512   3
  -8 -12 -10 5981.88 315.992   2
  -8 -12 -10 5961.65 309.122   1
  -8 -12  -9 12403.2 456.990   2
  -8 -12  -9 13035.6 462.962   1
  -8 -12  -8 1106.78 143.122   2
  -8 -12  -7 2262.17 201.854   2
  -8 -12  -6 1139.29 149.639   2
  -8 -12  -5 19132.1 584.317   2
  -8 -12  -4 8030.46 378.813   2
  -8 -12  -3 880.488 137.045   2
  -8 -12  -3 978.232 162.326   3
  -8 -12  -2 15464.0 552.833   2
  -8 -12  -2 14618.9 586.510   3
  -8 -12  -1 1747.10 206.436   3
  -8 -12   0 6817.98 377.339   2
  -8 -12   0 6687.27 356.261   1
  -8 -12   0 6941.47 413.958   3
  -8 -12   1 11915.1 509.713   2
  -8 -12   1 11888.1 485.862   1
  -8 -12   1 11544.7 533.956   3
  -8 -11 -20 2828.15 379.684   3
  -8 -11 -20 2264.30 219.640   1
  -8 -11 -19 627.838 190.948   3
  -8 -11 -19 749.962 124.932   1
  -8 -11 -19 773.446 147.905   2
  -8 -11 -18 5556.11 492.292   3
  -8 -11 -18 4704.50 295.385   1
  -8 -11 -18 5404.20 353.614   2
  -8 -11 -17 73775.4 1745.08   3
  -8 -11 -17 74532.5 1155.09   1
  -8 -11 -16 185677. 2691.86   3
  -8 -11 -16 191823. 1826.93   1
  -8 -11 -15 65502.8 1059.07   1
  -8 -11 -15 68342.9 1582.07   3
  -8 -11 -14 14848.2 501.165   1
  -8 -11 -14 17033.2 769.773   3
  -8 -11 -13 33974.9 734.447   1
  -8 -11 -13 29343.0 981.741   3
  -8 -11 -12 1663.75 167.675   1
  -8 -11 -10 29881.2 690.249   2
  -8 -11  -9 2049.80 245.286   3
  -8 -11  -9 1726.40 171.382   2
  -8 -11  -8 2093.05 233.240   3
  -8 -11  -8 1771.26 172.433   2
  -8 -11  -7 22579.7 723.502   3
  -8 -11  -7 23188.1 618.801   2
  -8 -11  -6 25233.8 761.046   3
  -8 -11  -6 24084.8 608.666   1
  -8 -11  -5 2333.46 198.089   1
  -8 -11  -5 3128.86 238.855   2
  -8 -11  -4 17281.0 619.049   3
  -8 -11  -4 17862.8 546.038   1
  -8 -11  -3 924.210 151.837   3
  -8 -11  -3 704.122 122.372   2
  -8 -11  -3 576.637 107.749   1
  -8 -11  -2 67962.7 1233.52   3
  -8 -11  -2 71065.3 1161.10   2
  -8 -11   1 5749.43 352.044   2
  -8 -11   2 28713.9 787.212   2
  -8 -11   2 29032.3 759.314   1
  -8 -11   3 12396.1 531.897   3
  -8 -11   3 13572.1 551.177   2
  -8 -10 -20 11809.6 752.530   3
  -8 -10 -20 12289.0 493.723   1
  -8 -10 -19 3102.85 382.925   3
  -8 -10 -19 3091.14 284.223   2
  -8 -10 -19 3314.18 251.498   1
  -8 -10 -18 96.6527 114.164   3
  -8 -10 -18 109.049 72.7514   2
  -8 -10 -18 102.382 55.5916   1
  -8 -10 -17 9067.41 619.155   3
  -8 -10 -17 8906.26 444.813   2
  -8 -10 -17 8430.26 385.720   1
  -8 -10 -16 22126.5 610.683   1
  -8 -10 -16 20793.6 918.476   3
  -8 -10 -15 23045.0 622.095   1
  -8 -10 -15 22337.6 914.667   3
  -8 -10 -14 975.934 132.965   1
  -8 -10 -11 30896.6 954.653   3
  -8 -10 -10 57879.4 926.445   1
  -8 -10 -10 59894.9 1289.20   3
  -8 -10  -9 37313.2 768.990   1
  -8 -10  -9 37899.6 1008.00   3
  -8 -10  -8 1285.40 151.988   2
  -8 -10  -8 1512.14 199.480   3
  -8 -10  -8 1183.76 144.392   1
  -8 -10  -7 1825.52 173.146   2
  -8 -10  -7 1678.37 206.853   3
  -8 -10  -7 2060.01 177.780   1
  -8 -10  -6 2873.26 216.200   2
  -8 -10  -6 2544.62 197.623   1
  -8 -10  -5 7808.71 356.730   2
  -8 -10  -5 8121.57 423.808   3
  -8 -10  -4 7054.94 344.357   2
  -8 -10  -4 6879.89 335.231   1
  -8 -10  -4 6679.75 385.107   3
  -8 -10  -3 311.352 85.0950   2
  -8 -10  -3 483.302 110.949   3
  -8 -10  -3 324.620 83.3374   1
  -8 -10  -2 60399.3 1120.82   3
  -8 -10  -2 63846.3 1049.78   1
  -8 -10  -2 61162.8 1045.94   2
  -8 -10  -1 210645. 2100.37   3
  -8 -10  -1 206813. 1921.57   1
  -8 -10   0 173290. 1778.74   1
  -8 -10   0 176022. 1914.29   3
  -8 -10   1 15029.0 557.280   3
  -8 -10   1 14704.0 545.420   2
  -8 -10   2 18930.5 642.335   3
  -8 -10   2 18700.6 627.704   2
  -8 -10   3 8506.73 423.461   3
  -8 -10   3 9058.12 445.383   2
  -8 -10   4 1297.61 174.514   1
  -8 -10   4 1503.41 190.230   2
  -8  -9 -20 43349.6 909.020   1
  -8  -9 -20 40815.4 1037.78   2
  -8  -9 -19 25261.5 1069.41   3
  -8  -9 -19 25960.1 699.793   1
  -8  -9 -18 9093.43 635.548   3
  -8  -9 -18 8168.95 379.958   1
  -8  -9 -18 9394.92 476.934   2
  -8  -9 -17 2532.27 331.723   3
  -8  -9 -17 2591.38 215.037   1
  -8  -9 -17 2397.64 241.344   2
  -8  -9 -16 12403.2 703.419   3
  -8  -9 -16 12481.5 520.861   2
  -8  -9 -16 12014.4 445.071   1
  -8  -9 -15 28593.6 756.166   2
  -8  -9 -15 28340.0 676.453   1
  -8  -9 -13 3693.25 358.459   3
  -8  -9 -11 1067.97 187.287   3
  -8  -9 -11 878.503 120.452   1
  -8  -9 -10 2791.50 283.695   3
  -8  -9 -10 2832.58 203.077   1
  -8  -9  -9 10302.0 390.600   1
  -8  -9  -9 11785.3 558.968   3
  -8  -9  -9 11263.6 417.335   2
  -8  -9  -8 10656.0 404.205   1
  -8  -9  -8 10892.9 517.485   3
  -8  -9  -8 11324.9 418.421   2
  -8  -9  -7 55049.0 883.026   1
  -8  -9  -7 52369.0 1095.18   3
  -8  -9  -6 38199.2 738.135   1
  -8  -9  -6 37156.5 888.197   3
  -8  -9  -6 37839.3 770.914   2
  -8  -9  -5 31651.9 689.757   1
  -8  -9  -5 30895.9 700.765   2
  -8  -9  -5 31739.4 801.605   3
  -8  -9  -4 14614.5 474.138   1
  -8  -9  -4 14445.7 542.774   3
  -8  -9  -4 13478.9 461.514   2
  -8  -9  -3 7484.41 345.442   1
  -8  -9  -3 7448.48 347.134   2
  -8  -9  -3 7346.47 380.401   3
  -8  -9  -2 632.491 111.930   1
  -8  -9  -2 808.933 124.081   2
  -8  -9  -2 856.608 134.361   3
  -8  -9  -1 15564.2 513.092   1
  -8  -9  -1 15177.5 514.267   2
  -8  -9  -1 14563.5 529.959   3
  -8  -9   0 36662.5 799.591   1
  -8  -9   0 38088.2 836.130   2
  -8  -9   1 7186.78 366.220   1
  -8  -9   1 8090.71 397.531   3
  -8  -9   2 6070.67 344.247   1
  -8  -9   2 6087.39 352.837   2
  -8  -9   2 5999.11 344.482   3
  -8  -9   3 34839.7 857.401   2
  -8  -9   3 32667.5 809.897   3
  -8  -9   4 3558.26 282.751   2
  -8  -9   4 3332.58 264.542   3
  -8  -9   5 807.226 146.613   2
  -8  -9   5 830.146 138.744   3
  -8  -9   5 627.217 130.733   1
  -8  -8 -21 29018.9 1200.82   3
  -8  -8 -21 31188.4 945.846   2
  -8  -8 -21 30517.3 772.152   1
  -8  -8 -20 5579.79 527.340   3
  -8  -8 -20 5688.43 402.683   2
  -8  -8 -20 6193.83 342.679   1
  -8  -8 -19 27501.1 1121.93   3
  -8  -8 -19 30196.3 738.700   1
  -8  -8 -18 13949.1 788.918   3
  -8  -8 -18 13385.1 567.541   2
  -8  -8 -18 13045.5 477.637   1
  -8  -8 -17 2055.01 305.130   3
  -8  -8 -17 2221.28 197.602   1
  -8  -8 -17 2445.64 243.421   2
  -8  -8 -16 11782.3 508.539   2
  -8  -8 -16 10920.7 425.232   1
  -8  -8 -15 49936.4 1021.34   2
  -8  -8 -14 9246.47 430.219   2
  -8  -8 -14 8816.55 578.244   3
  -8  -8 -13 74570.5 1050.96   1
  -8  -8 -13 69738.8 1524.22   3
  -8  -8 -12 199372. 1697.60   1
  -8  -8 -11 10473.0 564.154   3
  -8  -8 -11 11606.8 405.909   1
  -8  -8 -10 17535.8 706.094   3
  -8  -8  -9 79693.7 1428.39   3
  -8  -8  -9 78180.6 1047.93   1
  -8  -8  -8 21127.7 542.653   1
  -8  -8  -8 19591.1 544.611   2
  -8  -8  -8 19157.3 686.572   3
  -8  -8  -7 307.664 73.1462   1
  -8  -8  -7 283.493 97.9770   3
  -8  -8  -7 206.217 66.6379   2
  -8  -8  -6 22832.4 566.034   1
  -8  -8  -6 24840.0 732.488   3
  -8  -8  -5 50118.3 838.628   1
  -8  -8  -5 48176.9 978.022   3
  -8  -8  -5 51032.8 882.917   2
  -8  -8  -4 17383.1 509.646   1
  -8  -8  -4 17694.7 518.753   2
  -8  -8  -4 17946.3 575.302   3
  -8  -8  -3 33.2437 38.2465   1
  -8  -8  -3-6.93590 50.3997   3
  -8  -8  -3 20.4888 46.0259   2
  -8  -8  -2 5913.93 333.768   3
  -8  -8  -2 4921.34 287.364   2
  -8  -8  -1 17048.9 529.521   1
  -8  -8  -1 17578.6 563.128   3
  -8  -8  -1 16722.6 536.904   2
  -8  -8   0 36605.7 782.421   1
  -8  -8   0 36788.0 805.413   2
  -8  -8   1 10935.8 439.344   1
  -8  -8   1 10628.6 435.164   3
  -8  -8   1 9941.59 427.603   2
  -8  -8   2 3486.03 260.576   1
  -8  -8   2 3445.51 254.869   3
  -8  -8   3 599.657 114.071   1
  -8  -8   3 618.787 116.519   3
  -8  -8   3 803.889 135.155   2
  -8  -8   4 1249.21 159.295   3
  -8  -8   4 1423.59 175.610   2
  -8  -8   5 13866.7 526.228   3
  -8  -8   5 14841.9 561.977   2
  -8  -8   6 13489.8 523.560   3
  -8  -8   6 15146.6 588.605   2
  -8  -8   6 13846.4 569.540   1
  -8  -7 -21 135369. 1618.51   1
  -8  -7 -21 129707. 2525.11   3
  -8  -7 -20 27157.1 709.542   1
  -8  -7 -20 27147.3 872.096   2
  -8  -7 -19 6399.66 551.110   3
  -8  -7 -19 7049.03 357.213   1
  -8  -7 -19 6706.74 422.770   2
  -8  -7 -18 28120.3 1123.26   3
  -8  -7 -18 27053.9 686.039   1
  -8  -7 -17 7209.57 560.026   3
  -8  -7 -17 5722.98 311.874   1
  -8  -7 -17 7167.37 414.695   2
  -8  -7 -16 3305.30 278.044   2
  -8  -7 -15 2658.01 241.577   2
  -8  -7 -15 2590.78 324.645   3
  -8  -7 -15 2351.24 191.647   1
  -8  -7 -14 267.112 87.8979   2
  -8  -7 -14 224.766 118.743   3
  -8  -7 -14 204.704 65.2726   1
  -8  -7 -13 68936.8 1158.65   2
  -8  -7 -13 68564.8 1006.60   1
  -8  -7 -12 284089. 1994.87   1
  -8  -7 -11 129863. 2019.61   3
  -8  -7 -11 150397. 1439.01   1
  -8  -7 -10 1081.79 123.251   1
  -8  -7 -10 950.697 175.522   3
  -8  -7  -9 50686.9 1158.74   3
  -8  -7  -8 2776.10 195.824   1
  -8  -7  -8 3149.24 278.867   3
  -8  -7  -8 2933.27 210.872   2
  -8  -7  -7 44497.1 816.261   2
  -8  -7  -7 41323.9 1007.08   3
  -8  -7  -6 53316.8 890.636   2
  -8  -7  -6 55874.2 1087.60   3
  -8  -7  -6 54396.4 839.561   1
  -8  -7  -5 10589.9 398.934   2
  -8  -7  -5 11237.1 476.072   3
  -8  -7  -5 10885.9 382.094   1
  -8  -7  -4 5085.92 280.420   2
  -8  -7  -4 5509.76 323.836   3
  -8  -7  -3 27568.9 631.021   1
  -8  -7  -3 25603.6 621.975   2
  -8  -7  -2 25474.1 669.122   3
  -8  -7  -2 25270.9 621.133   2
  -8  -7  -2 24683.2 634.709   1
  -8  -7  -1 4929.43 285.997   1
  -8  -7  -1 5896.17 316.179   2
  -8  -7   0 40585.1 815.349   1
  -8  -7   0 38530.4 808.261   2
  -8  -7   1 11237.7 443.949   1
  -8  -7   1 10883.0 420.318   3
  -8  -7   1 10822.3 440.060   2
  -8  -7   2 37744.2 826.913   1
  -8  -7   2 37939.7 790.561   3
  -8  -7   2 37645.9 826.462   2
  -8  -7   3 154084. 1613.13   3
  -8  -7   3 154496. 1710.79   1
  -8  -7   4 47927.6 911.220   3
  -8  -7   4 46279.6 969.115   1
  -8  -7   5 1038.68 146.197   3
  -8  -7   5 974.955 151.335   2
  -8  -7   6 22075.6 640.430   3
  -8  -7   6 23286.7 729.182   1
  -8  -7   7 14545.9 533.408   3
  -8  -7   7 15981.9 612.874   2
  -8  -7   7 15353.1 602.042   1
  -8  -6 -21 53178.4 1617.64   3
  -8  -6 -21 53825.1 1254.32   2
  -8  -6 -21 53180.6 1005.56   1
  -8  -6 -20 27974.4 1143.78   3
  -8  -6 -20 29459.4 901.234   2
  -8  -6 -20 29478.6 732.671   1
  -8  -6 -19 1388.32 276.095   3
  -8  -6 -19 1264.72 153.302   1
  -8  -6 -19 1333.11 197.439   2
  -8  -6 -18 42565.3 1371.49   3
  -8  -6 -17 22009.4 745.407   2
  -8  -6 -17 22035.7 968.846   3
  -8  -6 -16 2375.45 201.153   1
  -8  -6 -16 3232.69 278.257   2
  -8  -6 -15 2042.45 179.031   1
  -8  -6 -15 2799.42 251.953   2
  -8  -6 -15 2675.91 335.185   3
  -8  -6 -14 1643.17 154.929   1
  -8  -6 -14 1772.06 198.219   2
  -8  -6 -14 1551.17 250.715   3
  -8  -6 -13 7824.51 330.032   1
  -8  -6 -13 7616.05 527.957   3
  -8  -6 -13 8071.77 403.667   2
  -8  -6 -12 52672.0 848.602   1
  -8  -6 -12 55230.4 1019.03   2
  -8  -6 -11 134171. 2040.22   3
  -8  -6 -11 130321. 1312.96   1
  -8  -6 -10 15313.6 678.419   3
  -8  -6 -10 15939.5 446.942   1
  -8  -6  -9 24115.6 809.811   3
  -8  -6  -9 23466.0 546.724   1
  -8  -6  -8 25073.2 799.421   3
  -8  -6  -8 25955.6 585.180   1
  -8  -6  -7 19493.9 489.306   1
  -8  -6  -7 19152.0 532.536   2
  -8  -6  -7 17736.7 643.907   3
  -8  -6  -6 112526. 1279.08   2
  -8  -6  -6 112749. 1186.74   1
  -8  -6  -5 80416.6 1089.68   2
  -8  -6  -5 79714.8 1028.11   1
  -8  -6  -4 4193.69 249.190   2
  -8  -6  -4 3484.08 218.639   1
  -8  -6  -3 4288.57 246.730   1
  -8  -6  -3 4707.64 285.900   3
  -8  -6  -3 4870.22 272.077   2
  -8  -6  -2 4563.79 269.213   3
  -8  -6  -2 4154.30 248.050   2
  -8  -6  -2 4133.20 250.925   1
  -8  -6  -1 11329.6 420.470   1
  -8  -6  -1 12782.3 451.993   3
  -8  -6  -1 12267.8 436.740   2
  -8  -6   0 7119.74 338.653   1
  -8  -6   0 7945.29 341.692   3
  -8  -6   0 7047.54 342.532   2
  -8  -6   1 13628.6 481.519   1
  -8  -6   1 13914.2 490.086   2
  -8  -6   2 13847.5 496.789   1
  -8  -6   2 13866.2 455.489   3
  -8  -6   2 14147.5 500.505   2
  -8  -6   3 210337. 1968.73   1
  -8  -6   3 214288. 1820.21   3
  -8  -6   4 246983. 2231.29   1
  -8  -6   4 242508. 1966.10   3
  -8  -6   5 54396.4 958.519   3
  -8  -6   5 59066.4 1091.47   2
  -8  -6   6 12241.1 454.083   3
  -8  -6   6 12329.6 510.039   2
  -8  -6   7 9544.39 462.883   2
  -8  -6   7 9785.05 482.545   1
  -8  -6   7 8378.15 389.337   3
  -8  -6   8 3080.49 273.340   2
  -8  -6   8 2778.38 272.019   1
  -8  -6   8 2697.68 228.007   3
  -8  -5 -21 4277.22 363.681   2
  -8  -5 -21 4185.58 471.640   3
  -8  -5 -20 7556.66 477.022   2
  -8  -5 -20 7457.40 607.802   3
  -8  -5 -20 7412.35 365.524   1
  -8  -5 -19 6619.48 431.211   2
  -8  -5 -19 5643.36 515.393   3
  -8  -5 -18 3297.74 299.115   2
  -8  -5 -18 3218.66 391.355   3
  -8  -5 -17 9697.37 651.834   3
  -8  -5 -17 10630.7 405.232   1
  -8  -5 -16 19702.1 687.216   2
  -8  -5 -16 22129.9 575.211   1
  -8  -5 -15 20755.8 678.299   2
  -8  -5 -15 20934.1 911.472   3
  -8  -5 -15 21641.6 554.199   1
  -8  -5 -14 14396.7 547.217   2
  -8  -5 -14 13756.5 724.660   3
  -8  -5 -13 7873.23 403.407   2
  -8  -5 -13 7507.34 517.738   3
  -8  -5 -13 7548.01 316.756   1
  -8  -5 -12 8109.57 397.704   2
  -8  -5 -12 7655.99 313.049   1
  -8  -5 -11 5211.27 313.628   2
  -8  -5 -11 5516.83 429.342   3
  -8  -5 -11 5246.35 261.687   1
  -8  -5 -10 1308.45 208.301   3
  -8  -5 -10 856.481 106.909   1
  -8  -5  -9 1673.45 223.120   3
  -8  -5  -9 1327.93 134.059   1
  -8  -5  -8 5713.27 383.175   3
  -8  -5  -8 5110.63 256.060   1
  -8  -5  -7 2499.97 247.530   3
  -8  -5  -7 2428.46 189.907   2
  -8  -5  -7 2123.38 163.377   1
  -8  -5  -6 22845.1 706.167   3
  -8  -5  -6 22499.5 570.648   2
  -8  -5  -5 3395.23 225.624   2
  -8  -5  -5 3947.21 281.853   3
  -8  -5  -5 4071.40 229.430   1
  -8  -5  -4 1604.51 158.666   2
  -8  -5  -4 1917.61 193.442   3
  -8  -5  -4 1514.58 144.870   1
  -8  -5  -3 29708.6 656.764   2
  -8  -5  -3 29128.8 622.136   1
  -8  -5  -2 37691.7 739.192   2
  -8  -5  -2 36039.1 743.097   3
  -8  -5  -1 4991.21 267.758   2
  -8  -5  -1 5179.52 272.650   3
  -8  -5  -1 5614.45 286.313   1
  -8  -5   0 3476.41 236.549   2
  -8  -5   0 3210.78 216.269   3
  -8  -5   0 3452.72 236.453   1
  -8  -5   1 20199.9 524.815   3
  -8  -5   1 19146.8 568.517   1
  -8  -5   2 223.793 75.0325   2
  -8  -5   2 234.751 78.8735   1
  -8  -5   2 195.285 61.4657   3
  -8  -5   3 30984.0 656.040   3
  -8  -5   3 29618.7 733.663   2
  -8  -5   4 73441.5 1011.26   3
  -8  -5   4 95735.5 1363.69   1
  -8  -5   5 49983.5 985.349   2
  -8  -5   5 47797.9 998.307   1
  -8  -5   6 1940.85 174.370   3
  -8  -5   6 2229.93 220.441   2
  -8  -5   7 23808.0 737.282   1
  -8  -5   7 23460.2 704.449   2
  -8  -5   8 4087.41 266.216   3
  -8  -5   8 4195.37 329.525   1
  -8  -5   8 4275.70 309.558   2
  -8  -5   9 1420.30 164.717   3
  -8  -5   9 1221.81 181.897   3
  -8  -5   9 1145.89 172.338   2
  -8  -4 -20 22355.3 801.815   2
  -8  -4 -20 21347.5 610.212   1
  -8  -4 -20 20699.8 1006.07   3
  -8  -4 -19 1540.59 218.786   2
  -8  -4 -19 1367.66 266.262   3
  -8  -4 -18 71480.1 1377.41   2
  -8  -4 -18 69938.5 1063.29   1
  -8  -4 -17 48939.4 853.243   1
  -8  -4 -17 45248.1 1388.11   3
  -8  -4 -16 126.802 55.9257   1
  -8  -4 -16 251.149 91.5334   2
  -8  -4 -15 31454.3 1125.02   3
  -8  -4 -15 33082.4 673.103   1
  -8  -4 -15 33977.5 888.123   2
  -8  -4 -14 31509.7 1086.76   3
  -8  -4 -14 33120.5 657.882   1
  -8  -4 -14 30356.4 809.469   2
  -8  -4 -13 14449.1 741.740   3
  -8  -4 -13 14302.1 537.056   2
  -8  -4 -13 14244.6 432.752   1
  -8  -4 -12 26708.5 735.993   2
  -8  -4 -12 26891.0 573.541   1
  -8  -4 -11 81330.1 1249.56   2
  -8  -4 -11 71527.5 1512.66   3
  -8  -4 -10 54164.7 991.948   2
  -8  -4 -10 54298.4 791.530   1
  -8  -4  -9 2230.25 263.714   3
  -8  -4  -9 2345.96 172.185   1
  -8  -4  -8 64267.2 1305.42   3
  -8  -4  -8 64333.9 871.526   1
  -8  -4  -7 37205.3 960.997   3
  -8  -4  -7 36256.4 643.197   1
  -8  -4  -6 13872.3 561.894   3
  -8  -4  -6 14178.4 454.373   2
  -8  -4  -5 44335.9 789.556   2
  -8  -4  -5 63441.5 1154.12   3
  -8  -4  -4 28947.6 639.910   2
  -8  -4  -4 30373.4 749.753   3
  -8  -4  -3 20513.5 539.902   2
  -8  -4  -3 21098.6 539.145   1
  -8  -4  -3 20590.0 600.013   3
  -8  -4  -2 31524.2 669.423   2
  -8  -4  -2 32595.6 673.547   1
  -8  -4  -2 30679.0 685.923   3
  -8  -4  -1 62715.3 941.639   2
  -8  -4  -1 65880.5 978.088   1
  -8  -4   0 24016.5 596.123   2
  -8  -4   0 24827.6 569.830   3
  -8  -4   0 23037.1 593.965   1
  -8  -4   1 18576.6 537.971   2
  -8  -4   1 18082.7 478.990   3
  -8  -4   1 19709.0 567.986   1
  -8  -4   2 7231.39 355.366   1
  -8  -4   2 7898.75 311.630   3
  -8  -4   3 3368.66 206.830   3
  -8  -4   3 3892.31 269.853   1
  -8  -4   3 4189.22 273.444   2
  -8  -4   4 8846.83 327.712   3
  -8  -4   4 8051.86 399.120   1
  -8  -4   4 9049.40 410.262   2
  -8  -4   5 842.709 140.052   1
  -8  -4   5 1273.92 131.518   3
  -8  -4   6 1832.68 195.628   2
  -8  -4   6 2010.96 166.012   3
  -8  -4   7 163.923 75.9243   2
  -8  -4   7 173.350 61.2335   3
  -8  -4   8 1273.02 142.026   3
  -8  -4   8 1016.17 161.287   2
  -8  -4   9 3118.95 229.926   3
  -8  -4   9 2814.31 257.621   3
  -8  -4  10 6744.28 416.239   2
  -8  -4  10 8015.18 451.394   3
  -8  -4  10 8095.39 378.928   3
  -8  -3 -20 37219.0 1044.23   2
  -8  -3 -20 34651.6 1291.45   3
  -8  -3 -19 452.464 94.1228   1
  -8  -3 -19 513.892 132.815   2
  -8  -3 -19 448.270 177.177   3
  -8  -3 -18 98511.3 1245.81   1
  -8  -3 -18 99317.1 1657.99   2
  -8  -3 -17 306584. 2134.76   1
  -8  -3 -17 296556. 2853.83   2
  -8  -3 -16 112221. 1252.27   1
  -8  -3 -15 7696.21 320.788   1
  -8  -3 -15 7939.26 441.275   2
  -8  -3 -15 8264.90 573.142   3
  -8  -3 -14 53704.2 828.530   1
  -8  -3 -14 50085.8 1391.41   3
  -8  -3 -14 51790.4 1072.28   2
  -8  -3 -13 4703.68 314.271   2
  -8  -3 -13 4527.51 425.708   3
  -8  -3 -13 4076.35 225.618   1
  -8  -3 -12 7460.10 385.131   2
  -8  -3 -12 8136.97 546.686   3
  -8  -3 -11 3611.26 265.923   2
  -8  -3 -11 3377.70 199.808   1
  -8  -3 -11 3608.31 348.670   3
  -8  -3 -10 25550.3 530.274   1
  -8  -3 -10 25575.4 688.019   2
  -8  -3 -10 24469.9 862.137   3
  -8  -3  -9 11242.7 358.284   1
  -8  -3  -9 11698.1 445.698   2
  -8  -3  -9 11402.4 572.744   3
  -8  -3  -8 283768. 1801.19   1
  -8  -3  -8 276142. 2742.59   3
  -8  -3  -7 334674. 1976.36   1
  -8  -3  -7 350325. 3001.79   3
  -8  -3  -6 5346.85 280.465   2
  -8  -3  -6 5303.96 240.308   1
  -8  -3  -6 4983.29 347.160   3
  -8  -3  -5 65798.0 964.608   2
  -8  -3  -5 64990.0 872.000   1
  -8  -3  -4 66275.6 961.990   2
  -8  -3  -4 69446.0 1145.55   3
  -8  -3  -3 12837.6 418.608   2
  -8  -3  -3 12557.7 476.770   3
  -8  -3  -2 49412.8 820.135   2
  -8  -3  -2 49032.5 863.213   3
  -8  -3  -1 20247.9 524.125   2
  -8  -3  -1 21252.3 548.239   1
  -8  -3  -1 22054.2 571.138   3
  -8  -3   0 19438.3 537.941   2
  -8  -3   0 19542.5 557.149   1
  -8  -3   1 4671.51 235.984   3
  -8  -3   1 4196.61 260.588   2
  -8  -3   2 962.803 131.023   2
  -8  -3   2 1068.17 137.939   1
  -8  -3   2 1188.97 120.145   3
  -8  -3   3 7543.77 354.542   2
  -8  -3   3 6322.19 343.085   1
  -8  -3   4 79621.7 1180.05   2
  -8  -3   4 76867.7 1210.97   1
  -8  -3   5 48369.7 726.942   3
  -8  -3   5 47253.5 984.454   1
  -8  -3   6 94.1977 43.5443   3
  -8  -3   6 7.87112 59.2510   1
  -8  -3   7 57687.5 1072.30   2
  -8  -3   7 59666.5 856.653   3
  -8  -3   8 40353.4 925.653   2
  -8  -3   8 42007.8 870.032   3
  -8  -3   8 43051.5 746.240   3
  -8  -3   9 1216.13 169.474   2
  -8  -3   9 1225.07 163.948   3
  -8  -3   9 1292.22 141.354   3
  -8  -3  10 15890.3 611.158   2
  -8  -3  10 16363.9 615.566   3
  -8  -3  10 16472.9 511.300   3
  -8  -2 -20 32323.7 734.439   1
  -8  -2 -20 30540.5 1200.46   3
  -8  -2 -19 512.602 136.924   2
  -8  -2 -19 553.918 101.974   1
  -8  -2 -19 512.064 183.737   3
  -8  -2 -18 26339.5 856.944   2
  -8  -2 -18 27956.4 645.584   1
  -8  -2 -18 25567.2 1073.02   3
  -8  -2 -17 175410. 1581.46   1
  -8  -2 -17 176183. 2756.73   3
  -8  -2 -16 75256.0 1393.68   2
  -8  -2 -16 79264.7 1031.31   1
  -8  -2 -15 8437.99 327.371   1
  -8  -2 -15 7660.23 563.070   3
  -8  -2 -14 26844.8 789.675   2
  -8  -2 -14 25798.2 993.517   3
  -8  -2 -13 10783.1 486.483   2
  -8  -2 -13 10694.7 354.343   1
  -8  -2 -13 11235.0 646.594   3
  -8  -2 -12 2430.58 166.813   1
  -8  -2 -12 2658.35 321.420   3
  -8  -2 -11 1596.27 182.739   2
  -8  -2 -11 1509.17 240.878   3
  -8  -2 -11 1403.41 127.687   1
  -8  -2 -10 3764.20 200.240   1
  -8  -2 -10 3563.73 263.083   2
  -8  -2 -10 3928.83 360.379   3
  -8  -2  -9 3235.20 189.216   1
  -8  -2  -9 3120.26 242.747   2
  -8  -2  -9 3185.21 315.947   3
  -8  -2  -8 152276. 1262.23   1
  -8  -2  -8 142763. 2003.28   3
  -8  -2  -7 407253. 2106.44   1
  -8  -2  -7 378992. 3141.74   3
  -8  -2  -6 106362. 1094.43   1
  -8  -2  -6 96635.8 1545.93   3
  -8  -2  -5 29537.1 653.346   2
  -8  -2  -5 28847.2 810.483   3
  -8  -2  -5 27043.7 547.713   1
  -8  -2  -4 55377.0 1053.98   3
  -8  -2  -4 57413.3 883.294   2
  -8  -2  -3 45703.3 899.254   3
  -8  -2  -3 44033.4 739.761   1
  -8  -2  -2 263961. 2084.43   3
  -8  -2  -2 272153. 1940.66   2
  -8  -2  -1 319303. 2112.78   1
  -8  -2  -1 294528. 2044.45   2
  -8  -2   0 28994.3 667.874   1
  -8  -2   0 31861.8 674.567   2
  -8  -2   1 4917.73 282.118   1
  -8  -2   2 15917.1 516.596   1
  -8  -2   3 36700.2 764.396   2
  -8  -2   3 40026.6 837.931   1
  -8  -2   4 11391.2 435.700   2
  -8  -2   4 10054.3 435.269   1
  -8  -2   5 49054.9 926.800   2
  -8  -2   5 45768.0 954.880   1
  -8  -2   6 2827.26 232.323   2
  -8  -2   6 2178.01 223.537   1
  -8  -2   7 123285. 1125.06   3
  -8  -2   8 246707. 2001.42   3
  -8  -2   8 245135. 2269.83   2
  -8  -2   8 252243. 1698.08   3
  -8  -2   9 116788. 1571.83   2
  -8  -2   9 114361. 1171.21   3
  -8  -2  10 4257.40 302.321   3
  -8  -2  10 5011.51 340.592   2
  -8  -2  10 5187.80 266.130   3
  -8  -2  11 18643.4 520.194   3
  -8  -2  11 17934.0 663.301   3
  -8  -2  11 17879.4 648.351   2
  -8  -1 -20 12885.4 768.140   3
  -8  -1 -20 13221.7 462.936   1
  -8  -1 -20 12599.7 628.918   2
  -8  -1 -19 6799.12 553.065   3
  -8  -1 -19 7357.69 338.419   1
  -8  -1 -19 7500.14 474.829   2
  -8  -1 -18 1274.77 252.012   3
  -8  -1 -18 1031.48 124.743   1
  -8  -1 -18 1254.89 198.096   2
  -8  -1 -17 7391.18 581.807   3
  -8  -1 -17 7195.19 311.894   1
  -8  -1 -17 8238.23 473.830   2
  -8  -1 -16 4850.67 469.923   3
  -8  -1 -16 4961.22 257.370   1
  -8  -1 -16 5792.67 394.003   2
  -8  -1 -15 3749.03 215.918   1
  -8  -1 -14 1770.23 277.018   3
  -8  -1 -14 1650.76 147.507   1
  -8  -1 -14 1742.07 210.335   2
  -8  -1 -13 27683.1 1015.07   3
  -8  -1 -13 26857.3 539.218   1
  -8  -1 -13 28150.7 806.236   2
  -8  -1 -12 20408.2 838.391   3
  -8  -1 -12 21386.3 474.204   1
  -8  -1 -12 20506.8 661.404   2
  -8  -1 -11 9675.22 577.908   3
  -8  -1 -11 10268.6 322.737   1
  -8  -1 -11 10229.0 456.347   2
  -8  -1 -10 12495.6 489.723   2
  -8  -1 -10 11770.8 631.247   3
  -8  -1 -10 12475.4 358.171   1
  -8  -1  -9 21477.7 832.222   3
  -8  -1  -9 22716.9 480.649   1
  -8  -1  -9 23230.4 656.733   2
  -8  -1  -8 7548.18 473.831   3
  -8  -1  -8 7850.42 273.572   1
  -8  -1  -8 7502.96 362.389   2
  -8  -1  -7 287.318 59.8116   1
  -8  -1  -7 310.443 109.596   3
  -8  -1  -6 878.767 159.205   3
  -8  -1  -6 921.014 100.811   1
  -8  -1  -5 2010.11 220.711   3
  -8  -1  -5 1496.28 131.958   1
  -8  -1  -4 12074.8 376.522   1
  -8  -1  -4 11634.5 490.102   3
  -8  -1  -3 366.575 76.6707   2
  -8  -1  -3 444.924 79.5128   1
  -8  -1  -3 423.350 105.624   3
  -8  -1  -2 59835.4 876.000   1
  -8  -1  -1 81172.1 1089.72   1
  -8  -1   0 19825.0 529.389   1
  -8  -1   0 18402.4 491.567   3
  -8  -1   0 19101.6 504.215   2
  -8  -1   1 9779.56 342.816   3
  -8  -1   1 9644.43 388.219   1
  -8  -1   2 6624.61 310.944   2
  -8  -1   2 6569.80 329.700   1
  -8  -1   2 6469.83 251.883   3
  -8  -1   3 1762.88 168.289   2
  -8  -1   3 1978.80 132.933   3
  -8  -1   3 1758.97 179.082   1
  -8  -1   4 12931.6 449.347   2
  -8  -1   4 12117.3 484.312   1
  -8  -1   4 12583.0 312.426   3
  -8  -1   5 40147.7 826.541   2
  -8  -1   5 41082.8 904.202   1
  -8  -1   5 39034.4 539.895   3
  -8  -1   6 4779.97 296.002   2
  -8  -1   6 4988.47 192.623   3
  -8  -1   7 19672.1 400.575   3
  -8  -1   8 177557. 1559.76   3
  -8  -1   8 183502. 1900.23   2
  -8  -1   9 103728. 1494.75   2
  -8  -1   9 122177. 1449.68   3
  -8  -1  10 9653.68 327.777   3
  -8  -1  10 9424.08 451.489   2
  -8  -1  10 9294.10 422.514   3
  -8  -1  11 9184.68 335.941   3
  -8  -1  11 8202.97 430.921   3
  -8   0 -19 1375.32 226.408   2
  -8   0 -19 1521.74 274.066   3
  -8   0 -19 1515.51 153.058   1
  -8   0 -18 1385.08 210.877   2
  -8   0 -18 1340.69 258.194   3
  -8   0 -18 1621.79 152.334   1
  -8   0 -17 9086.20 505.797   2
  -8   0 -17 8658.53 603.060   3
  -8   0 -17 9527.62 350.836   1
  -8   0 -16 27189.5 853.913   2
  -8   0 -16 25817.8 1045.28   3
  -8   0 -15 13521.5 588.647   2
  -8   0 -15 4741.21 240.992   1
  -8   0 -14 42120.5 1336.50   3
  -8   0 -14 45178.2 694.494   1
  -8   0 -13 34764.2 895.877   2
  -8   0 -13 36989.9 1172.21   3
  -8   0 -13 37222.0 615.814   1
  -8   0 -12 4818.17 333.846   2
  -8   0 -12 4662.76 423.359   3
  -8   0 -12 4069.05 205.188   1
  -8   0 -11 25203.1 488.622   1
  -8   0 -11 24043.7 708.707   2
  -8   0 -10 34824.9 824.617   2
  -8   0 -10 34627.9 1054.91   3
  -8   0  -9 45792.8 657.360   1
  -8   0  -9 47103.9 937.769   2
  -8   0  -8 24586.7 842.575   3
  -8   0  -8 26707.7 703.366   2
  -8   0  -8 25330.9 480.387   1
  -8   0  -7 93815.9 1620.88   3
  -8   0  -7 99325.2 1309.76   2
  -8   0  -6 85270.4 917.841   1
  -8   0  -6 91797.2 1526.85   3
  -8   0  -5 7915.80 287.716   1
  -8   0  -5 7453.64 423.088   3
  -8   0  -4 12775.9 370.931   1
  -8   0  -4 13308.1 550.188   3
  -8   0  -3 263.101 66.9344   1
  -8   0  -3 180.351 85.6015   3
  -8   0  -3 199.295 60.8980   2
  -8   0  -2 2659.09 191.843   2
  -8   0  -2 2248.65 173.033   1
  -8   0  -1 4874.34 281.039   3
  -8   0  -1 5612.66 270.906   2
  -8   0  -1 5338.67 267.345   1
  -8   0   0 7192.59 313.491   2
  -8   0   0 5775.31 311.335   1
  -8   0   1 32562.8 668.907   2
  -8   0   1 35110.4 640.075   3
  -8   0   2 30927.7 647.826   2
  -8   0   2 28754.9 525.640   3
  -8   0   3 55460.1 984.738   1
  -8   0   3 57885.4 684.964   3
  -8   0   4 17465.4 519.386   2
  -8   0   4 17917.5 570.061   1
  -8   0   4 16958.6 339.946   3
  -8   0   5 12024.0 442.852   2
  -8   0   5 12769.4 275.918   3
  -8   0   5 13012.6 518.459   1
  -8   0   6 12820.0 302.608   3
  -8   0   6 12716.3 476.749   2
  -8   0   7 24677.7 475.794   3
  -8   0   7 24979.6 673.108   2
  -8   0   8 578.399 89.8609   3
  -8   0   8 698.198 70.5556   3
  -8   0   9 2834.64 145.044   3
  -8   0   9 2859.02 246.009   2
  -8   0  10 2760.75 243.836   2
  -8   0  11 2940.87 246.003   3
  -8   0  11 2884.01 251.144   2
  -8   0  12 941.893 107.711   3
  -8   0  12 875.692 150.843   3
  -8   0  12 1002.57 159.700   2
  -8   1 -19 2229.42 180.230   1
  -8   1 -19 2464.65 355.142   3
  -8   1 -19 2533.23 296.247   2
  -8   1 -18 11629.8 608.233   2
  -8   1 -18 12166.8 401.935   1
  -8   1 -18 12303.7 743.187   3
  -8   1 -17 4915.86 384.668   2
  -8   1 -17 4725.33 458.038   3
  -8   1 -16 36034.3 989.889   2
  -8   1 -16 36406.6 651.507   1
  -8   1 -16 34567.9 1204.14   3
  -8   1 -15 18002.0 693.664   2
  -8   1 -15 16993.8 834.239   3
  -8   1 -14 59121.3 771.576   1
  -8   1 -13 267304. 2546.60   2
  -8   1 -13 261558. 3046.90   3
  -8   1 -12 179263. 1307.88   1
  -8   1 -12 181044. 2530.00   3
  -8   1 -11 1219.55 170.421   2
  -8   1 -11 1097.11 102.788   1
  -8   1 -11 1119.55 210.421   3
  -8   1 -10 49930.2 669.209   1
  -8   1 -10 47228.2 1261.49   3
  -8   1  -9 11660.6 314.800   1
  -8   1  -9 13526.8 657.617   3
  -8   1  -8 6191.68 336.778   2
  -8   1  -8 6048.35 435.144   3
  -8   1  -8 5329.42 219.209   1
  -8   1  -7 21318.7 441.677   1
  -8   1  -7 19965.9 756.785   3
  -8   1  -6 71118.7 813.014   1
  -8   1  -6 70624.4 1359.55   3
  -8   1  -5 14774.9 386.897   1
  -8   1  -5 16501.3 633.389   3
  -8   1  -4 152519. 1284.36   1
  -8   1  -4 159437. 1896.55   3
  -8   1  -3 169703. 1537.43   2
  -8   1  -3 158876. 1799.09   3
  -8   1  -2 37345.4 704.268   2
  -8   1  -2 32926.7 642.745   1
  -8   1  -1 30693.3 633.757   2
  -8   1  -1 31947.5 720.938   3
  -8   1   0 91938.1 1091.73   2
  -8   1   0 88493.1 1110.55   3
  -8   1   1 10955.6 411.280   1
  -8   1   1 11686.7 390.628   2
  -8   1   1 11034.5 360.073   3
  -8   1   2 19366.5 511.361   2
  -8   1   2 23655.9 477.276   3
  -8   1   3 4708.89 190.926   3
  -8   1   3 4490.80 250.482   2
  -8   1   4 17449.2 568.653   1
  -8   1   4 17464.6 505.295   2
  -8   1   5 3142.23 100.263   3
  -8   1   5 3321.38 233.463   2
  -8   1   6 2036.07 94.6358   3
  -8   1   6 2270.63 194.562   2
  -8   1   7 2494.36 131.521   3
  -8   1   7 3130.71 240.413   2
  -8   1   8 33853.7 384.637   3
  -8   1   8 34166.9 548.119   3
  -8   1   9 52503.8 515.386   3
  -8   1   9 53349.4 769.313   3
  -8   1  10 18463.2 508.482   3
  -8   1  10 18175.3 603.908   2
  -8   1  10 19544.2 342.975   3
  -8   1  11 9267.70 447.224   2
  -8   1  11 8874.85 257.327   3
  -8   1  12 22870.5 717.359   2
  -8   2 -18 3425.34 209.903   1
  -8   2 -18 3532.24 401.936   3
  -8   2 -18 3668.06 351.799   2
  -8   2 -17 6686.34 283.061   1
  -8   2 -17 6650.49 537.746   3
  -8   2 -17 7204.11 464.905   2
  -8   2 -16 47223.3 717.072   1
  -8   2 -16 48445.5 1419.67   3
  -8   2 -16 50447.6 1195.14   2
  -8   2 -15 26901.2 523.704   1
  -8   2 -15 27472.5 848.835   2
  -8   2 -15 29088.0 1093.52   3
  -8   2 -14 22491.5 457.970   1
  -8   2 -14 24719.0 792.364   2
  -8   2 -13 237008. 1499.42   1
  -8   2 -13 225606. 2908.44   3
  -8   2 -12 246154. 1494.07   1
  -8   2 -12 241004. 2916.33   3
  -8   2 -11 88539.8 873.576   1
  -8   2 -11 82836.5 1680.70   3
  -8   2 -10 33866.3 520.337   1
  -8   2 -10 32863.3 840.259   2
  -8   2  -9 23159.3 434.251   1
  -8   2  -9 22920.1 671.677   2
  -8   2  -8 8312.04 268.725   1
  -8   2  -8 8973.68 406.215   2
  -8   2  -8 7778.89 483.013   3
  -8   2  -7 30927.7 752.562   2
  -8   2  -7 29313.7 886.390   3
  -8   2  -6 15488.4 381.408   1
  -8   2  -6 16370.4 651.810   3
  -8   2  -5 989.874 100.208   1
  -8   2  -5 1231.06 181.366   3
  -8   2  -4 55043.8 753.458   1
  -8   2  -4 56052.1 1105.95   3
  -8   2  -3 291359. 1842.56   1
  -8   2  -3 262280. 2337.85   3
  -8   2  -2 153399. 1460.20   2
  -8   2  -2 186177. 1502.20   1
  -8   2  -1 4209.68 244.048   2
  -8   2  -1 4181.65 233.628   1
  -8   2   0 107841. 1192.47   2
  -8   2   0 107137. 1229.27   1
  -8   2   1 4071.85 232.515   2
  -8   2   1 3481.22 244.834   1
  -8   2   2 123527. 1289.00   2
  -8   2   2 120986. 1456.78   1
  -8   2   3 183056. 1590.15   2
  -8   2   3 171949. 1728.74   1
  -8   2   4 16952.3 488.563   2
  -8   2   5 5520.31 296.577   2
  -8   2   6 3605.28 241.768   2
  -8   2   7 9527.18 399.731   2
  -8   2   8 10464.3 434.331   2
  -8   2   9 26127.3 233.181   3
  -8   2   9 33524.1 343.633   3
  -8   2  10 18392.6 385.454   3
  -8   2  11 31579.6 576.868   3
  -8   2  11 31881.5 407.585   3
  -8   2  12 136331. 1369.11   3
  -8   2  12 137557. 953.797   3
  -8   2  12 138740. 1746.10   2
  -8   2  13 85717.5 850.118   3
  -8   2  13 85318.9 1396.24   2
  -8   3 -18 9306.80 621.412   3
  -8   3 -18 9622.87 336.199   1
  -8   3 -18 9470.80 553.570   2
  -8   3 -17 22191.7 952.526   3
  -8   3 -17 20744.9 473.812   1
  -8   3 -16 45821.6 1372.18   3
  -8   3 -16 47951.3 692.112   1
  -8   3 -15 32724.1 549.502   1
  -8   3 -15 31554.6 938.681   2
  -8   3 -14 3108.92 353.045   3
  -8   3 -14 2984.31 285.219   2
  -8   3 -14 3056.34 169.678   1
  -8   3 -13 18567.1 394.147   1
  -8   3 -12 36249.9 550.095   1
  -8   3 -12 37409.6 1154.93   3
  -8   3 -11 40938.0 561.632   1
  -8   3 -11 40863.2 968.132   2
  -8   3 -10 9934.32 272.587   1
  -8   3 -10 9139.01 554.143   3
  -8   3 -10 9073.92 444.834   2
  -8   3  -9 23658.0 864.495   3
  -8   3  -9 22292.4 419.097   1
  -8   3  -9 22971.2 696.939   2
  -8   3  -8 628.386 73.9987   1
  -8   3  -8 578.978 148.249   3
  -8   3  -8 415.583 103.302   2
  -8   3  -7 6845.25 244.626   1
  -8   3  -7 6567.17 434.385   3
  -8   3  -7 6453.05 345.458   2
  -8   3  -6 1259.79 191.927   3
  -8   3  -6 1309.68 156.281   2
  -8   3  -6 1332.46 111.527   1
  -8   3  -5 4139.33 321.431   3
  -8   3  -5 4419.69 274.385   2
  -8   3  -5 4438.14 209.160   1
  -8   3  -4 2966.55 259.231   3
  -8   3  -4 2923.97 175.349   1
  -8   3  -3 16475.6 568.061   3
  -8   3  -3 16042.9 424.004   1
  -8   3  -2 63294.7 918.373   2
  -8   3  -2 62213.5 863.637   1
  -8   3  -1 4714.95 251.540   1
  -8   3  -1 5606.55 271.901   2
  -8   3   0 29112.1 613.157   2
  -8   3   0 28874.3 660.783   1
  -8   3   0 29451.0 587.457   3
  -8   3   1 7260.26 305.402   2
  -8   3   1 7723.50 342.453   1
  -8   3   1 7005.63 250.160   3
  -8   3   2 86259.7 1062.73   2
  -8   3   2 85815.1 735.920   3
  -8   3   3 171629. 1515.04   2
  -8   3   4 81608.5 1045.00   2
  -8   3   5 3547.92 228.595   2
  -8   3   6 7962.57 351.896   2
  -8   3   7 261.680 74.6110   2
  -8   3   8 3892.78 260.534   2
  -8   3   9 8963.06 405.310   2
  -8   3  11 14988.4 548.202   2
  -8   3  11 11735.0 180.857   3
  -8   3  12 120246. 1597.23   2
  -8   3  12 99590.9 819.372   3
  -8   3  13 133689. 1147.99   3
  -8   3  13 136703. 911.895   3
  -8   3  13 137235. 1740.40   2
  -8   4 -17 21003.8 919.308   3
  -8   4 -17 21111.1 457.526   1
  -8   4 -16 39041.4 1082.31   2
  -8   4 -16 40766.3 1266.71   3
  -8   4 -16 39872.4 608.077   1
  -8   4 -15 9995.59 620.767   3
  -8   4 -15 9416.95 283.655   1
  -8   4 -14 610.885 145.236   2
  -8   4 -14 521.599 153.418   3
  -8   4 -14 490.089 66.1310   1
  -8   4 -13 6317.32 410.432   2
  -8   4 -13 6529.21 490.051   3
  -8   4 -13 6445.51 222.483   1
  -8   4 -12 11719.7 289.100   1
  -8   4 -11 19483.9 678.817   2
  -8   4 -11 18462.8 770.661   3
  -8   4 -10 2470.75 241.926   2
  -8   4 -10 2630.10 297.826   3
  -8   4  -9 7892.10 412.668   2
  -8   4  -9 7695.57 484.446   3
  -8   4  -8 21524.7 659.369   2
  -8   4  -8 22259.0 792.843   3
  -8   4  -7 20111.8 406.012   1
  -8   4  -7 19535.4 724.821   3
  -8   4  -6 25513.5 681.362   2
  -8   4  -6 25774.5 791.950   3
  -8   4  -5 65808.7 1223.81   3
  -8   4  -5 66560.1 780.672   1
  -8   4  -4 52523.9 1030.04   3
  -8   4  -4 51632.9 905.656   2
  -8   4  -3 68350.1 878.953   1
  -8   4  -3 66777.3 1093.79   3
  -8   4  -2 47401.0 790.617   1
  -8   4  -2 52289.0 922.544   3
  -8   4  -1 25217.8 583.049   1
  -8   4  -1 25900.5 584.666   2
  -8   4  -1 25319.6 598.564   3
  -8   4   0 10331.4 380.707   1
  -8   4   0 9661.09 355.543   2
  -8   4   1 2394.75 182.410   2
  -8   4   1 2540.26 200.185   1
  -8   4   2 9908.66 356.968   2
  -8   4   3 345.543 77.1736   2
  -8   4   4 2736.83 198.619   2
  -8   4   5 12382.4 433.809   2
  -8   4   6 14569.6 463.050   2
  -8   4   7 9327.48 381.265   2
  -8   4   8 254.810 71.6846   2
  -8   4   9 19812.9 586.861   2
  -8   4  10 34581.7 796.885   2
  -8   4  12 4815.19 320.083   2
  -8   4  13 22222.5 694.505   2
  -8   4  13 21365.1 293.151   3
  -8   5 -16 2391.37 316.345   3
  -8   5 -16 2037.73 129.789   1
  -8   5 -16 2141.20 261.666   2
  -8   5 -15 3060.19 308.952   2
  -8   5 -15 2598.95 143.062   1
  -8   5 -15 2517.72 320.246   3
  -8   5 -14 5482.80 405.619   2
  -8   5 -14 5890.49 471.946   3
  -8   5 -13 3971.39 333.340   2
  -8   5 -13 4094.62 386.531   3
  -8   5 -12 19008.1 707.012   2
  -8   5 -10 12076.3 531.056   2
  -8   5 -10 12568.1 621.802   3
  -8   5  -9 121174. 1623.69   2
  -8   5  -9 119487. 1869.48   3
  -8   5  -8 197442. 2063.84   2
  -8   5  -8 202032. 2382.86   3
  -8   5  -7 6010.30 352.450   2
  -8   5  -7 5842.47 395.599   3
  -8   5  -6 22449.5 645.922   2
  -8   5  -6 24911.9 770.441   3
  -8   5  -5 30852.9 833.045   3
  -8   5  -5 31690.3 751.117   2
  -8   5  -4 13231.8 370.761   1
  -8   5  -4 13772.6 536.034   3
  -8   5  -4 13507.4 480.016   2
  -8   5  -3 30055.2 594.731   1
  -8   5  -3 30649.9 754.323   3
  -8   5  -2 109144. 1176.96   1
  -8   5  -2 97599.3 1318.89   3
  -8   5  -1 43824.5 764.794   1
  -8   5   0 3476.64 218.777   2
  -8   5   1 75151.7 989.217   2
  -8   5   2 20309.6 511.533   2
  -8   5   3 31798.7 636.206   2
  -8   5   4 36733.9 692.881   2
  -8   5   5 28754.3 628.136   2
  -8   5   6 3039.29 212.034   2
  -8   5   7 2337.21 192.025   2
  -8   5   8 9070.37 378.326   2
  -8   5   9 21851.4 602.444   2
  -8   5  10 6202.86 332.702   2
  -8   5  11 4887.10 306.096   2
  -8   5  13 26978.7 749.935   2
  -8   6 -15 2218.33 299.892   3
  -8   6 -15 1792.43 242.231   2
  -8   6 -14 1182.26 224.543   3
  -8   6 -14 1156.43 201.164   2
  -8   6 -14 840.401 72.4723   1
  -8   6 -13 3534.09 360.838   3
  -8   6 -13 3896.08 332.827   2
  -8   6 -13 3013.15 129.712   1
  -8   6 -12 27365.5 972.765   3
  -8   6 -12 28727.0 872.981   2
  -8   6 -11 33071.7 410.596   1
  -8   6 -10 346.966 44.2709   1
  -8   6 -10 369.763 121.607   3
  -8   6 -10 314.430 98.4847   2
  -8   6  -9 141586. 897.139   1
  -8   6  -9 140105. 2050.42   3
  -8   6  -9 139139. 1787.09   2
  -8   6  -8 373348. 1597.98   1
  -8   6  -8 375921. 3298.52   3
  -8   6  -7 181298. 2193.82   3
  -8   6  -7 174793. 1901.24   2
  -8   6  -6 54.1465 63.9565   3
  -8   6  -6 28.1340 43.7184   2
  -8   6  -5 10146.3 309.962   1
  -8   6  -5 10052.0 484.616   3
  -8   6  -5 10742.7 441.558   2
  -8   6  -4 1653.61 177.438   2
  -8   6  -4 1850.91 208.236   3
  -8   6  -4 1559.91 139.994   1
  -8   6  -3 11862.4 440.293   2
  -8   6   1 195218. 1599.58   2
  -8   6   2 195649. 1591.66   2
  -8   6   3 1738.33 152.631   2
  -8   6   4 38127.2 707.595   2
  -8   6   5 8174.28 332.548   2
  -8   6   6 32730.0 674.396   2
  -8   6   7 108178. 1254.25   2
  -8   6   8 58029.7 947.084   2
  -8   6   9 8216.16 362.366   2
  -8   6  10 1386.00 161.729   2
  -8   6  11 3696.40 263.210   2
  -8   6  12 15158.4 541.748   2
  -8   6  13 21947.9 665.031   2
  -8   7 -14 3188.04 109.006   1
  -8   7 -14 3811.29 377.819   3
  -8   7 -14 3298.62 321.468   2
  -8   7 -13 13311.8 689.043   3
  -8   7 -13 14019.7 633.417   2
  -8   7 -12 34428.8 1093.50   3
  -8   7 -12 34406.2 968.415   2
  -8   7 -11 52009.3 1321.99   3
  -8   7 -11 56039.9 1204.93   2
  -8   7 -10 21595.6 279.689   1
  -8   7  -9 16246.8 282.476   1
  -8   7  -9 19077.9 673.480   2
  -8   7  -8 106860. 789.760   1
  -8   7  -8 107696. 1548.92   2
  -8   7  -7 86113.5 1356.06   2
  -8   7  -6 1333.52 173.404   2
  -8   7  -5 10160.8 436.930   2
  -8   7  -4 4800.48 298.420   2
  -8   7  -3 14162.5 495.010   2
  -8   7   2 72164.5 976.206   2
  -8   7   3 10546.1 367.417   2
  -8   7   4 37318.4 697.407   2
  -8   7   5 17217.1 476.555   2
  -8   7   6 20081.0 515.696   2
  -8   7   7 226320. 1799.79   2
  -8   7   8 111489. 1282.52   2
  -8   7   9 8128.71 356.707   2
  -8   7  10 2070.62 188.880   2
  -8   7  11 4888.38 293.911   2
  -8   7  12 6209.51 337.710   2
  -8   7  13 1304.41 41.1667   3
  -8   7  13 1244.06 35.8486   3
  -8   8 -14 2508.61 284.644   2
  -8   8 -13 19134.9 759.378   2
  -8   8 -12 37967.4 1035.92   2
  -8   8 -11 30056.8 898.904   2
  -8   8 -10 13181.6 582.440   2
  -8   8  -8 7578.88 423.543   2
  -8   8  -7 5120.73 334.658   2
  -8   8  -6 1229.22 165.941   2
  -8   8  -5 128.941 61.9111   2
  -8   8  -4 4856.44 305.100   2
  -8   8  -3 7447.62 366.108   2
  -8   8  -2 3688.34 250.308   2
  -8   8   3 13478.4 425.210   2
  -8   8   4 18639.8 489.700   2
  -8   8   5 11049.3 382.116   2
  -8   8   6 3552.56 219.365   2
  -8   8   7 30257.0 638.965   2
[truncated: 1,547,221 more chars]
